# Supplementary material for: Mettl3‐Mediated m6A Modification Represents a Novel Therapeutic Target for FSGS
Source: Adv Sci (Weinh). 2025 Dec 19;13(10):e01242. doi: 10.1002/advs.202501242 (PMC12915192; doi:10.1002/advs.202501242)
Supplement: Supplementary file 2 — Supporting Information [file ADVS-13-e01242-s002.zip]

Archive with 2 entries (2 files):
- m6A-seq-KO_commonpeak.mm10.anno.xlsx
- m6A-seq-WT_commonpeak.mm10.anno.xlsx
