# Supplementary material for: Mettl3‐Mediated m6A Modification Represents a Novel Therapeutic Target for FSGS
Source: Adv Sci (Weinh). 2025 Dec 19;13(10):e01242. doi: 10.1002/advs.202501242 (PMC12915192; doi:10.1002/advs.202501242)
Supplement: Supplementary file 2 — Supporting Information [file ADVS-13-e01242-s002.zip › m6A-seq-KO_commonpeak.mm10.anno.xlsx]

## Sheet: KO_commonpeak.mm10.anno
PeakID (cmd=annotatePeaks.pl KO_commonpeak.mm10.bed mm10)	Chr	Start	End	Annotation		Gene Name	Gene Type
commonpeak_4963	chr14	45135465	45135500	3' UTR	NM_001310534, exon 21 of 21)	Txndc16	protein-coding
commonpeak_4126	chr13	51742664	51742763	intron	NM_001281880, intron 2 of 16)	Sema4d	protein-coding
commonpeak_16964	chr8	86530395	86530494	intron	NM_172912, intron 18 of 28)	Abcc12	protein-coding
commonpeak_13258	chr5	136476886	136476985	intron	NM_001291233, intron 2 of 23)	Cux1	protein-coding
commonpeak_5424	chr15	102408561	102408659	exon	NM_013672, exon 3 of 6)	Sp1	protein-coding
commonpeak_11032	chr3	19514373	19514472	intron	NM_025489, intron 1 of 4)	Dnajc5b	protein-coding
commonpeak_3999	chr13	38631063	38631091	intron	NM_139063, intron 1 of 4)	Bloc1s5	protein-coding
commonpeak_3191	chr12	51875928	51875991	TTS	NM_177171)	Hectd1	protein-coding
commonpeak_4003	chr13	38961745	38961844	promoter-TSS	NM_001170431)	Slc35b3	protein-coding
commonpeak_7938	chr18	32554443	32554542	intron	NM_001048207, intron 1 of 2)	Gypc	protein-coding
commonpeak_7735	chr17	86034505	86034604	intron	NM_030133, intron 16 of 20)	Srbd1	protein-coding
commonpeak_9256	chr2	115759998	115760097	intron	NM_207264, intron 10 of 10)	Mir1951	ncRNA
commonpeak_13247	chr5	135934409	135934496	5' UTR	NM_018871, exon 1 of 2)	Ywhag	protein-coding
commonpeak_9808	chr2	168016247	168016346	Intergenic		Ripor3	protein-coding
commonpeak_9277	chr2	118279939	118279995	exon	NM_201367, exon 3 of 3)	Fsip1	protein-coding
commonpeak_5512	chr1	52708881	52708976	exon	NM_001357464, exon 2 of 8)	Mfsd6	protein-coding
commonpeak_16766	chr8	67374691	67374790	Intergenic		Nat1	protein-coding
commonpeak_7454	chr17	56679626	56679725	intron	NM_027933, intron 1 of 15)	Ranbp3	protein-coding
commonpeak_5338	chr14	79401568	79401663	exon	NM_145960, exon 3 of 11)	Mtrf1	protein-coding
commonpeak_18670	chrX	60227202	60227301	intron	NM_001001798, intron 28 of 28)	Mcf2	protein-coding
commonpeak_18265	chrX	136691928	136692027	Intergenic		Tceal1	protein-coding
commonpeak_9425	chr2	127141412	127141452	exon	NM_001163528, exon 2 of 2)	Itpripl1	protein-coding
commonpeak_7011	chr17	17056086	17056185	Intergenic		Zfp960	protein-coding
commonpeak_9196	chr2	110110794	110110893	Intergenic		Ccdc34os	ncRNA
commonpeak_6059	chr15	87635471	87635570	intron	NM_134096, intron 1 of 3)	Tafa5	protein-coding
commonpeak_10305	chr2	49985987	49986086	Intergenic		Lypd6	protein-coding
commonpeak_7468	chr17	6232414	6232448	exon	NM_054040, exon 13 of 14)	Tmem181a	protein-coding
commonpeak_425	chr10	45752657	45752756	Intergenic		D030045P18Rik	ncRNA
commonpeak_15164	chr7	113522570	113522669	intron	NM_001360668, intron 1 of 12)	Far1	protein-coding
commonpeak_13349	chr5	144828432	144828503	exon	NM_001081362, exon 50 of 71)	Trrap	protein-coding
commonpeak_7466	chr17	6231856	6231936	exon	NM_054040, exon 13 of 14)	Tmem181a	protein-coding
commonpeak_11794	chr4	120983115	120983214	exon	NM_133716, exon 3 of 10)	Mir7015	ncRNA
commonpeak_4734	chr14	123286385	123286484	intron	NM_177393, intron 40 of 43)	AA536875	ncRNA
commonpeak_19667	NW_016097321.1	58716	58942	NA
commonpeak_12503	chr4	55002647	55002729	intron	NM_172867, intron 1 of 12)	Zfp462	protein-coding
commonpeak_15545	chr7	19660764	19660850	intron	NM_019649, intron 1 of 13)	Clptm1	protein-coding
commonpeak_8387	chr18	76396835	76396934	Intergenic		Smad2	protein-coding
commonpeak_8757	chr19	36945168	36945267	exon	NM_001080706, exon 2 of 38)	Btaf1	protein-coding
commonpeak_2941	chr12	21223345	21223444	intron	NM_001004364, intron 11 of 26)	Itgb1bp1	protein-coding
commonpeak_11871	chr4	128914109	128914208	Intergenic		Trim62	protein-coding
commonpeak_11307	chr3	65531202	65531301	5' UTR	NM_178892, exon 2 of 6)	4931440P22Rik	ncRNA
commonpeak_11461	chr3	89816706	89816805	Intergenic		She	protein-coding
commonpeak_1087	chr11	115471893	115471992	intron	NM_001080934, intron 3 of 3)	Armc7	protein-coding
commonpeak_8867	chr19	45106887	45106986	Intergenic		Kazald1	protein-coding
commonpeak_12296	chr4	19130465	19130564	Intergenic
commonpeak_7407	chr1	75006003	75006102	intron	NM_029342, intron 2 of 4)	Nhej1	protein-coding
commonpeak_1729	chr11	54642735	54642834	exon	NM_175258, exon 16 of 28)	Rapgef6	protein-coding
commonpeak_702	chr10	79906866	79906889	exon	NM_001163276, exon 4 of 15)	Med16	protein-coding
commonpeak_10825	chr3	127836379	127836478	intron	NM_001346718, intron 1 of 8)	Ap1ar	protein-coding
commonpeak_17805	chr9	67374447	67374546	intron	NM_001081242, intron 10 of 57)	Mir190a	ncRNA
commonpeak_14948	chr6	98954339	98954438	exon	NM_001347345, exon 13 of 20)	Foxp1	protein-coding
commonpeak_19082	NT_166287.2	187334	187432	NA
commonpeak_4767	chr14	21031802	21032582	3' UTR	NM_009502, exon 21 of 21)	Ap3m1	protein-coding
commonpeak_14335	chr6	146194540	146194639	exon	NM_010586, exon 45 of 56)	Sspn	protein-coding
commonpeak_5252	chr14	69745747	69745846	TTS	NR_130166)	4930480K23Rik	ncRNA
commonpeak_9757	chr2	16453341	16453440	intron	NM_026162, intron 1 of 13)	Plxdc2	protein-coding
commonpeak_17759	chr9	64160893	64160992	exon	NM_026507, exon 7 of 19)	Zwilch	protein-coding
commonpeak_12027	chr4	140215323	140215422	intron	NM_198610, intron 1 of 9)	Igsf21	protein-coding
commonpeak_6387	chr16	27212302	27212401	Intergenic		Ostn	protein-coding
commonpeak_9475	chr2	130154355	130154454	TTS	NM_001289748)	Snrpb	protein-coding
commonpeak_11421	chr3	86905710	86905809	intron	NM_001357460, intron 2 of 16)	Dclk2	protein-coding
commonpeak_1652	chr11	50466065	50466164	Intergenic		Rufy1	protein-coding
commonpeak_9043	chr19	59872139	59872238	Intergenic		Rab11fip2	protein-coding
commonpeak_13686	chr5	44080935	44081034	intron	NM_001163583, intron 1 of 21)	Prom1	protein-coding
commonpeak_17029	chr8	94180152	94180241	3' UTR	NM_013602, exon 3 of 3)	Mt1	protein-coding
commonpeak_3424	chr12	78429724	78429823	intron	NM_145965, intron 4 of 22)	Gphn	protein-coding
commonpeak_5554	chr15	32346919	32347018	intron	NM_009154, intron 1 of 22)	Sema5a	protein-coding
commonpeak_446	chr10	50272109	50272208	Intergenic		Ascc3	protein-coding
commonpeak_7520	chr17	66844333	66844432	intron	NM_008984, intron 14 of 30)	1700016K05Rik	ncRNA
commonpeak_12862	chr5	104582641	104582740	exon	NM_001346672, exon 4 of 4)	Zfp33b	protein-coding
commonpeak_16539	chr8	31236250	31236336	exon	NM_134161, exon 4 of 4)	Fut10	protein-coding
commonpeak_15057	chr7	106158550	106158693	exon	NM_001243039, exon 4 of 4)	Gm18852	pseudo
commonpeak_239	chr10	21352486	21352610	exon	NM_019702, exon 12 of 18)	4930455C13Rik	ncRNA
commonpeak_12358	chr4	33362847	33362946	exon	NM_011884, exon 10 of 16)	Rngtt	protein-coding
commonpeak_15850	chr7	55978874	55978909	3' UTR	NM_153578, exon 5 of 5)	A230056P14Rik	ncRNA
commonpeak_16164	chr8	106083801	106083900	exon	NM_001368797, exon 3 of 11)	Nfatc3	protein-coding
commonpeak_10225	chr2	37227484	37227583	Intergenic		Olfr366	protein-coding
commonpeak_16704	chr8	55354863	55354962	Intergenic		Gpm6a	protein-coding
commonpeak_8716	chr19	32513999	32514003	exon	NM_010799, exon 5 of 5)	Minpp1	protein-coding
commonpeak_2017	chr11	68052975	68053074	intron	NM_001361351, intron 5 of 6)	Stx8	protein-coding
commonpeak_5999	chr15	83166171	83166219	exon	NM_029787, exon 2 of 9)	Cyb5r3	protein-coding
commonpeak_16581	chr8	36584626	36584675	exon	NM_001194941, exon 5 of 14)	Dlc1	protein-coding
commonpeak_16738	chr8	59776830	59776929	Intergenic		4930470O06Rik	ncRNA
commonpeak_2680	chr12	100237588	100237687	Intergenic		Calm1	protein-coding
commonpeak_10550	chr2	8711757	8711856	Intergenic		1700061F12Rik	ncRNA
commonpeak_9838	chr2	172274829	172274859	Intergenic		Mc3r	protein-coding
commonpeak_3834	chr13	17721167	17721235	exon	NM_027118, exon 12 of 14)	Mplkip	protein-coding
commonpeak_10314	chr2	51483925	51484024	Intergenic		1700057H21Rik	ncRNA
commonpeak_6049	chr15	86395872	86395971	intron	NM_001358062, intron 8 of 9)	Tbc1d22a	protein-coding
commonpeak_735	chr10	81745296	81745395	exon	NM_001368187, exon 5 of 5).2	Zfp781	protein-coding
commonpeak_3993	chr1	33793880	33793908	intron	NM_133817, intron 3 of 14)	Zfp451	protein-coding
commonpeak_2840	chr12	116430035	116430133	intron	NM_133762, intron 15 of 28)	Ncapg2	protein-coding
commonpeak_7945	chr18	32866067	32866131	3' UTR	NM_001110015, exon 23 of 23)	Mir6361	ncRNA
commonpeak_10801	chr3	122519198	122519291	intron	NM_001355264, intron 5 of 9)	Mir7657	ncRNA
commonpeak_15195	chr7	118200729	118200804	intron	NM_001031814, intron 8 of 62)	Smg1	protein-coding
commonpeak_16406	chr8	129231011	129231110	intron	NM_153780, intron 1 of 4)	2610044O15Rik8	protein-coding
commonpeak_15844	chr7	55898232	55898341	exon	NM_001164661, exon 17 of 32)	Cyfip1	protein-coding
commonpeak_8498	chr18	9987536	9987635	intron	NM_153552, intron 16 of 20)	Thoc1	protein-coding
commonpeak_12704	chr4	83455511	83455572	TTS	NM_133948)	Psip1	protein-coding
commonpeak_8163	chr1	85603035	85603200	intron	NM_001013817, intron 1 of 16)	Sp110	protein-coding
commonpeak_5340	chr14	7950660	7950770	3' UTR	NM_134080, exon 46 of 46)
commonpeak_4917	chr14	35152275	35152374	intron	NM_008166, intron 4 of 15)	Mir346	ncRNA
commonpeak_857	chr10	94986551	94986650	Intergenic		Plxnc1	protein-coding
commonpeak_17197	chr9	111228422	111228486	3' UTR	NM_001324522, exon 19 of 19)	Mlh1	protein-coding
commonpeak_14104	chr6	116942789	116942888	Intergenic		Cxcl12	protein-coding
commonpeak_2556	chr1	192100516	192100587	TTS	NM_001290280)	Traf5	protein-coding
commonpeak_14718	chr6	67534218	67534244	3' UTR	NM_020047, exon 1 of 1)	Tacstd2	protein-coding
commonpeak_4754	chr14	17821413	17821512	intron	NM_001113417, intron 1 of 9)	Thrb	protein-coding
commonpeak_16845	chr8	72823798	72823921	intron	NM_001317391, intron 13 of 15)	F2rl3	protein-coding
commonpeak_13347	chr5	144628236	144628335	Intergenic		Nptx2	protein-coding
commonpeak_4403	chr13	74107534	74107633	Intergenic		Slc9a3	protein-coding
commonpeak_9968	chr2	181597470	181597569	exon	NM_001370751, exon 2 of 5)	Samd10	protein-coding
commonpeak_9549	chr2	14157236	14157335	Intergenic		Tmem236	protein-coding
commonpeak_9946	chr2	180235341	180235440	Intergenic		Lama5	protein-coding
commonpeak_11252	chr3	58445146	58445245	intron	NM_001081229, intron 2 of 3)	Tsc22d2	protein-coding
commonpeak_6598	chr16	4648402	4648508	exon	NM_139307, exon 2 of 2)	Vasn	protein-coding
commonpeak_10805	chr3	122933494	122933591	TTS	NM_133857)	1810037I17Rik	protein-coding
commonpeak_17149	chr9	107534867	107534966	exon	NM_019704, exon 1 of 2)	Tmem115	protein-coding
commonpeak_2836	chr12	116381517	116381583	Intergenic		D430020J02Rik	ncRNA
commonpeak_2147	chr1	173962789	173962888	intron	NM_011940, intron 6 of 6)	Ifi202b	protein-coding
commonpeak_11154	chr3	39217759	39217858	Intergenic		Fat4	protein-coding
commonpeak_16959	chr8	86059408	86059507	3' UTR	NM_001364412, exon 31 of 31)	Phkb	protein-coding
commonpeak_18761	chrX	75110796	75110808	exon	NM_008621, exon 12 of 12)	Dkc1	protein-coding
commonpeak_2248	chr1	178935029	178935205	Intergenic		Kif26b	protein-coding
commonpeak_3758	chr13	119604524	119604623	intron	NM_001370626, intron 2 of 2)	Ccl28	protein-coding
commonpeak_17568	chr9	47086161	47086260	Intergenic		Gm4791	protein-coding
commonpeak_5903	chr15	76003142	76003149	exon	NM_134087, exon 5 of 5)	Fam83h	protein-coding
commonpeak_12407	chr4	41907344	41907443	intron	NR_033506, intron 1 of 3)	Ccl21b	protein-coding
commonpeak_3624	chr13	104050826	104050883	exon	NM_029447, exon 8 of 13)	Nln	protein-coding
commonpeak_8799	chr1	93991728	93991827	intron	NM_001039219, intron 2 of 7)	Gal3st2c	protein-coding
commonpeak_12381	chr4	38129147	38129246	Intergenic		Gm12381	ncRNA
commonpeak_19449	NT_187025.1	555440	555611	NA
commonpeak_13869	chr5	77399200	77399209	intron	NM_008048, intron 1 of 4)	Igfbp7	protein-coding
commonpeak_4793	chr14	25663044	25663119	3' UTR	NM_001310666, exon 24 of 24)	Ppif	protein-coding
commonpeak_17878	chr9	77792994	77793058	intron	NR_151778, intron 16 of 16)	Gclc	protein-coding
commonpeak_12945	chr5	110649809	110649903	exon	NM_153570, exon 11 of 15)	Noc4l	protein-coding
commonpeak_6322	chr16	20675336	20675441	exon	NM_145941, exon 5 of 33)	Eif4g1	protein-coding
commonpeak_2035	chr11	69586819	69586915	intron	NM_001127233, intron 1 of 10)	Trp53	protein-coding
commonpeak_14483	chr6	32833029	32833128	intron	NM_025336, intron 6 of 7)	Chchd3	protein-coding
commonpeak_15728	chr7	36771962	36772030	3' UTR	NM_172298, exon 2 of 2)	Tshz3	protein-coding
commonpeak_5946	chr15	79199217	79199316	intron	NR_029470, intron 2 of 4)	Pick1	protein-coding
commonpeak_1624	chr11	4960054	4960153	intron	NM_001243043, intron 1 of 22)	Nefh	protein-coding
commonpeak_3647	chr13	106914848	106914947	intron	NM_029665, intron 3 of 29)	Ipo11	protein-coding
commonpeak_19768	NW_019168523.1	465	541	NA
commonpeak_16627	chr8	45044230	45044333	exon	NM_001081286, exon 24 of 26)	AY512931	ncRNA
commonpeak_2092	chr11	71170109	71170208	intron	NM_001162414, intron 4 of 13)	Nlrp1a	protein-coding
commonpeak_15703	chr7	33797603	33797702	Intergenic		Scgb1b24	protein-coding
commonpeak_134	chr10	125999349	125999426	intron	NM_177152, intron 9 of 18)	Lrig3	protein-coding
commonpeak_18186	chrX	115862841	115862940	Intergenic		Cpxcr1	protein-coding
commonpeak_10642	chr3	101377784	101377906	5' UTR	NM_207205, exon 2 of 11)	Igsf3	protein-coding
commonpeak_6052	chr1	58648124	58648208	Intergenic		Gm20257	pseudo
commonpeak_11545	chr3	96246966	96247084	TTS	NM_013549)	Hist2h3c2	protein-coding
commonpeak_13537	chr5	28374101	28374200	intron	NM_028234, intron 10 of 18)	Rbm33	protein-coding
commonpeak_4844	chr14	30523738	30523862	3' UTR	NM_133761, exon 10 of 10)	Tkt	protein-coding
commonpeak_17460	chr9	31347014	31347023	exon	NM_001368846, exon 11 of 21)	Prdm10	protein-coding
commonpeak_19062	NT_114985.3	14296	14361	NA
commonpeak_9544	chr2	14146546	14146563	3' UTR	NM_011484, exon 14 of 14)	Tmem236	protein-coding
commonpeak_8538	chr1	91285602	91285626	non-coding	NR_149825, exon 10 of 10)	Scly	protein-coding
commonpeak_3683	chr13	111755580	111755639	exon	NM_011945, exon 14 of 20)	Map3k1	protein-coding
commonpeak_16678	chr8	5293889	5293988	Intergenic		Slc10a2	protein-coding
commonpeak_9493	chr2	131178957	131179110	exon	NM_007682, exon 1 of 1)	Cenpb	protein-coding
commonpeak_9294	chr2	119458103	119458187	exon	NM_026574, exon 2 of 36)	Ino80	protein-coding
commonpeak_15658	chr7	29339096	29339144	exon	NM_001081028, exon 17 of 23)	Dpf1	protein-coding
commonpeak_17776	chr9	65157401	65157500	intron	NM_008988, intron 2 of 13)	Igdcc3	protein-coding
commonpeak_11248	chr3	58402073	58402172	Intergenic		Tsc22d2	protein-coding
commonpeak_9995	chr2	20777989	20778088	exon	NM_029895, exon 10 of 19)	Arhgap21	protein-coding
commonpeak_8235	chr18	62097180	62097279	Intergenic		Adrb2	protein-coding
commonpeak_56	chr10	11606642	11606741	Intergenic		Timm8a1	protein-coding
commonpeak_8353	chr1	87365133	87365194	intron	NM_146112, intron 4 of 28)	Kcnj13	protein-coding
commonpeak_14821	chr6	85168649	85168748	Intergenic		Emx1	protein-coding
commonpeak_1804	chr1	158413600	158413699	intron	NM_007495, intron 1 of 22)	Astn1	protein-coding
commonpeak_2870	chr12	12619581	12619680	Intergenic		Gm34637	ncRNA
commonpeak_8064	chr18	45073875	45073974	Intergenic		Kcnn2	protein-coding
commonpeak_6321	chr1	62053402	62053501	intron	NM_001081050, intron 3 of 22)	Pard3bos2	ncRNA
commonpeak_5311	chr14	76506699	76506798	3' UTR	NM_009366, exon 3 of 3)	Tsc22d1	protein-coding
commonpeak_5605	chr15	37232775	37232874	promoter-TSS	NM_026496)	Grhl2	protein-coding
commonpeak_15082	chr7	106722172	106722271	Intergenic		Olfr695	protein-coding
commonpeak_7412	chr17	50679636	50679735	intron	NM_013880, intron 5 of 5)	Btg3	protein-coding
commonpeak_631	chr10	74989375	74989474	intron	NM_010311, intron 2 of 3)	Gnaz	protein-coding
commonpeak_15995	chr7	80713171	80713363	3' UTR	NM_016721, exon 38 of 38)	Crtc3	protein-coding
commonpeak_3517	chr12	8498879	8499060	3' UTR	NM_007483, exon 1 of 1)	Rhob	protein-coding
commonpeak_6460	chr16	33684638	33684736	exon	NM_175256, exon 1 of 15)	Heg1	protein-coding
commonpeak_1141	chr11	118832814	118832913	intron	NM_001285437, intron 1 of 13)	Rbfox3	protein-coding
commonpeak_7665	chr17	79698501	79698600	Intergenic		Cyp1b1	protein-coding
commonpeak_18136	chrX	103961384	103961483	3' UTR	NM_011276, exon 5 of 5)	Rlim	protein-coding
commonpeak_10539	chr2	84602164	84602420	3' UTR	NM_001085448, exon 18 of 18)	Ctnnd1	protein-coding
commonpeak_5420	chr15	102350575	102350674	promoter-TSS	NR_155425)	Aaas	protein-coding
commonpeak_18109	chrX	101267398	101267450	exon	NM_001308535, exon 3 of 8)	Il2rg	protein-coding
commonpeak_2493	chr11	89230837	89230936	Intergenic		Nog	protein-coding
commonpeak_5729	chr15	56879161	56879260	Intergenic		Has2	protein-coding
commonpeak_4889	chr14	33327462	33327561	intron	NM_153800, intron 4 of 10)	Mapk8	protein-coding
commonpeak_6950	chr17	12296207	12296306	intron	NM_001357722, intron 1 of 25)	Map3k4	protein-coding
commonpeak_7078	chr17	21992524	21992538	exon	NM_001025373, exon 4 of 4)	Zfp943	protein-coding
commonpeak_9433	chr2	127482673	127482772	promoter-TSS	NM_001111331)	Kcnip3	protein-coding
commonpeak_1585	chr11	45707678	45707777	Intergenic		F630206G17Rik	ncRNA
commonpeak_8332	chr18	68282331	68282430	intron	NM_153794, intron 1 of 3)	Fam210a	protein-coding
commonpeak_3960	chr13	34281249	34281348	intron	NM_001033167, intron 3 of 10)	Slc22a23	protein-coding
commonpeak_14835	chr6	86156862	86156961	Intergenic		Tgfa	protein-coding
commonpeak_11705	chr4	110170059	110170158	Intergenic		Elavl4	protein-coding
commonpeak_4284	chr13	66918028	66918127	intron	NM_025547, intron 4 of 7)	Gm10767	protein-coding
commonpeak_15591	chr7	24709621	24709720	intron	NM_199150, intron 1 of 6)	Lypd10	protein-coding
commonpeak_16340	chr8	123215878	123215977	intron	NM_177279, intron 2 of 2)	Spata33	protein-coding
commonpeak_5515	chr15	27593718	27593757	3' UTR	NM_020332, exon 12 of 12)	Mir7117	ncRNA
commonpeak_4157	chr13	55798423	55798522	intron	NM_001252488, intron 2 of 7)	Catsper3	protein-coding
commonpeak_12375	chr4	3649017	3649116	Intergenic		2210414B05Rik	ncRNA
commonpeak_3741	chr13	117092758	117092857	Intergenic		Gm6416	ncRNA
commonpeak_7006	chr17	16973676	16973708	Intergenic		Zfp960	protein-coding
commonpeak_12147	chr4	147639505	147639604	intron	NM_145078, intron 2 of 4)	Zfp979	protein-coding
commonpeak_3811	chr13	14346056	14346155	intron	NM_001081348, intron 5 of 28)	Hecw1	protein-coding
commonpeak_1902	chr11	62139083	62139192	3' UTR	NM_001310526, exon 8 of 8)	Specc1	protein-coding
commonpeak_9373	chr2	122150816	122151005	exon	NM_009735, exon 2 of 4)	B2m	protein-coding
commonpeak_697	chr10	79746088	79746187	intron	NM_172551, intron 1 of 20)	Polrmt	protein-coding
commonpeak_5967	chr15	80212826	80212970	3' UTR	NM_010795, exon 2 of 2)	Mief1	protein-coding
commonpeak_3377	chr12	73104087	73104186	exon	NM_011382, exon 3 of 3)	Six4	protein-coding
commonpeak_9948	chr2	18028535	18028576	non-coding	NR_028378, exon 1 of 1)	Gm17762	ncRNA
commonpeak_9537	chr2	139757067	139757204	exon	NM_001276489, exon 6 of 6)	Ism1	protein-coding
commonpeak_18672	chrX	60238477	60238576	exon	NM_001037863, exon 27 of 30)	Mcf2	protein-coding
commonpeak_19167	NT_166305.2	4304325	4304424	NA
commonpeak_1493	chr1	135385130	135385142	non-coding	NR_151727, exon 25 of 25)	Shisa4	protein-coding
commonpeak_2435	chr11	87185003	87185048	exon	NM_001363026, exon 14 of 23)	Trim37	protein-coding
commonpeak_16930	chr8	84212418	84212592	exon	NM_172503, exon 14 of 14)	Mir3074-2	ncRNA
commonpeak_12226	chr4	151044218	151044282	5' UTR	NM_001289877, exon 1 of 21)	Per3	protein-coding
commonpeak_4413	chr13	74445446	74445544	Intergenic		Mir692-2	ncRNA
commonpeak_3266	chr12	5812845	5812944	Intergenic		2810032G03Rik	ncRNA
commonpeak_8916	chr19	47823353	47823452	intron	NM_027559, intron 4 of 37)	Cfap43	protein-coding
commonpeak_2367	chr11	84041054	84041183	3' UTR	NM_194341, exon 20 of 20)	Dusp14	protein-coding
commonpeak_9958	chr2	18059626	18059725	intron	NR_149308, intron 1 of 9)	Mir7655	ncRNA
commonpeak_10804	chr3	122835510	122835609	exon	NM_153422, exon 15 of 21)	4930447N08Rik	ncRNA
commonpeak_9807	chr2	16779095	16779194	Intergenic		4930515L03Rik	ncRNA
commonpeak_8655	chr19	28995149	28995248	exon	NM_001302382, exon 2 of 7)	Cdc37l1	protein-coding
commonpeak_6277	chr16	17716560	17716659	intron	NM_001285886, intron 1 of 16)	Med15	protein-coding
commonpeak_8813	chr19	40594147	40594246	Intergenic		Aldh18a1	protein-coding
commonpeak_4097	chr13	49611292	49611363	exon	NM_008760, exon 3 of 7)	Ogn	protein-coding
commonpeak_10600	chr2	93156630	93156729	Intergenic		Trp53i11	protein-coding
commonpeak_10170	chr2	33242171	33242235	exon	NM_011923, exon 3 of 5)	Angptl2	protein-coding
commonpeak_6663	chr1	65222241	65222340	exon	NM_001310624, exon 10 of 42)	Pikfyve	protein-coding
commonpeak_3580	chr12	98785580	98785672	TTS	NM_001081191)	Zc3h14	protein-coding
commonpeak_2507	chr1	190358233	190358332	Intergenic		Gm29678	ncRNA
commonpeak_15187	chr7	118134775	118134824	3' UTR	NM_001031814, exon 63 of 63)	Arl6ip1	protein-coding
commonpeak_9280	chr2	118397300	118397399	intron	NM_001177806, intron 1 of 37)	Eif2ak4	protein-coding
commonpeak_4243	chr13	62639569	62639668	Intergenic		6720489N17Rik	protein-coding
commonpeak_10776	chr3	116124441	116124510	exon	NM_011693, exon 4 of 9)	Vcam1	protein-coding
commonpeak_8018	chr18	37492628	37492727	3' UTR	NM_053143, exon 1 of 1)	Pcdhb18	protein-coding
commonpeak_2728	chr12	105594863	105594962	Intergenic		Bdkrb1	protein-coding
commonpeak_10312	chr2	51465803	51465902	Intergenic		1700057H21Rik	ncRNA
commonpeak_15076	chr7	106408925	106409054	Intergenic		Gm4759	pseudo
commonpeak_19349	NT_187009.1	219355	219454	NA
commonpeak_12548	chr4	59524442	59524545	intron	NM_178164, intron 1 of 13)	Ptbp3	protein-coding
commonpeak_6347	chr16	23529671	23529770	Intergenic		Masp1	protein-coding
commonpeak_6866	chr16	93650424	93650523	Intergenic		Cbr3	protein-coding
commonpeak_19759	NW_019168520.1	54874	54973	NA
commonpeak_4299	chr13	67353547	67353646	intron	NM_001038651, intron 1 of 3)	Zfp953	protein-coding
commonpeak_14301	chr6	142170980	142171079	intron	NM_023718, intron 1 of 14)	Slco1a6	protein-coding
commonpeak_5950	chr15	79289181	79289229	exon	NM_016915, exon 13 of 16)	Baiap2l2	protein-coding
commonpeak_10174	chr2	33417422	33417521	intron	NM_001276332, intron 1 of 1)	Zbtb34	protein-coding
commonpeak_17842	chr9	73082281	73082380	intron	NM_001301232, intron 2 of 5)	Rab27a	protein-coding
commonpeak_4369	chr13	71612280	71612379	Intergenic		Irx1	protein-coding
commonpeak_8895	chr19	46701635	46701717	3' UTR	NM_025563, exon 5 of 5)	As3mt	protein-coding
commonpeak_8047	chr1	83987833	83987951	Intergenic		Mir6353	ncRNA
commonpeak_4498	chr13	90104651	90104750	3' UTR	NM_025335, exon 4 of 4)	Tmem167	protein-coding
commonpeak_7748	chr17	86635519	86635618	intron	NM_011104, intron 14 of 14)	Epas1	protein-coding
commonpeak_8907	chr19	47174767	47174866	Intergenic		Neurl1a	protein-coding
commonpeak_16774	chr8	67985443	67985542	Intergenic		Psd3	protein-coding
commonpeak_5673	chr1	54405059	54405158	exon	NM_001033194, exon 15 of 18)	Gtf3c3	protein-coding
commonpeak_2236	chr11	78440005	78440104	Intergenic		Slc13a2	protein-coding
commonpeak_11204	chr3	53467061	53467160	exon	NM_173382, exon 2 of 13)	Proser1	protein-coding
commonpeak_7214	chr17	30132010	30132109	intron	NM_001356265, intron 2 of 5)	Zfand3	protein-coding
commonpeak_3840	chr13	18821624	18821723	intron	NM_172120, intron 10 of 28)	Vps41	protein-coding
commonpeak_5926	chr15	76823181	76823280	Intergenic		Arhgap39	protein-coding
commonpeak_12826	chr5	101537195	101537301	Intergenic		Nkx6-1	protein-coding
commonpeak_10368	chr2	60668288	60668387	exon	NM_021359, exon 4 of 15)	Itgb6	protein-coding
commonpeak_7282	chr17	35162963	35163075	5' UTR	NM_020027, exon 2 of 31)	Prrc2a	protein-coding
commonpeak_16975	chr8	8769368	8769467	Intergenic		Arglu1	protein-coding
commonpeak_3974	chr13	35741626	35741715	5' UTR	NM_001123386, exon 1 of 7)	Cdyl	protein-coding
commonpeak_19086	NT_166287.2	398732	398831	NA
commonpeak_11240	chr3	57287497	57287594	3' UTR	NM_001355130, exon 6 of 6)	Tm4sf1	protein-coding
commonpeak_16253	chr8	114326780	114326879	intron	NM_173016, intron 7 of 8)	4933408N05Rik	ncRNA
commonpeak_3953	chr13	33869147	33869246	Intergenic		Serpinb6e	protein-coding
commonpeak_1970	chr11	65156750	65156849	intron	NM_001099288, intron 1 of 19)	Arhgap44	protein-coding
commonpeak_10603	chr2	93463503	93463602	promoter-TSS	NM_001271431)	Cd82	protein-coding
commonpeak_5485	chr1	52126494	52126593	exon	NM_001205314, exon 5 of 25)	Stat1	protein-coding
commonpeak_2677	chr12	100062332	100062354	3' UTR	NM_146037, exon 3 of 3)	Psmc1	protein-coding
commonpeak_7689	chr17	8062273	8062372	intron	NM_001033442, intron 2 of 3).2	Gm1604b	protein-coding
commonpeak_16993	chr8	90932478	90932577	exon	NM_001310530, exon 1 of 38)	Chd9	protein-coding
commonpeak_4265	chr13	64733076	64733175	Intergenic		Cntnap3	protein-coding
commonpeak_2414	chr11	8642320	8642419	intron	NM_001083587, intron 1 of 30)	Tns3	protein-coding
commonpeak_12599	chr4	62858002	62858101	Intergenic		Zfp618	protein-coding
commonpeak_7574	chr17	71249008	71249107	3' UTR	NM_001357791, exon 20 of 20)	Lpin2	protein-coding
commonpeak_17173	chr9	109219337	109219436	intron	NM_001008428, intron 9 of 9)	Fbxw20	protein-coding
commonpeak_15374	chr7	132209840	132209939	Intergenic		Cpxm2	protein-coding
commonpeak_104	chr10	120909658	120909757	Intergenic		Msrb3	protein-coding
commonpeak_16654	chr8	46790297	46790579	intron	NM_008391, intron 1 of 8)	Irf2	protein-coding
commonpeak_15311	chr7	127666131	127666207	3' UTR	NM_001347652, exon 6 of 6)	Mir762	ncRNA
commonpeak_11601	chr4	101179687	101179840	exon	NM_146145, exon 7 of 25)	Jak1	protein-coding
commonpeak_8160	chr1	85596067	85596166	intron	NM_030194, intron 1 of 11)	Sp110	protein-coding
commonpeak_16037	chr7	89182128	89182227	intron	NM_001360745, intron 5 of 13)	Tmem135	protein-coding
commonpeak_10565	chr2	91008081	91008180	intron	NM_198683, intron 8 of 13)	Rapsn	protein-coding
commonpeak_16412	chr8	13167079	13167309	exon	NM_001317353, exon 3 of 9)	Lamp1	protein-coding
commonpeak_17192	chr9	110889112	110889129	exon	NM_001146059, exon 11 of 27)	Als2cl	protein-coding
commonpeak_95	chr10	119357683	119357782	Intergenic		4930477N07Rik	ncRNA
commonpeak_18292	chrX	140104265	140104364	intron	NM_177921, intron 6 of 6)	Pih1h3b	protein-coding
commonpeak_3464	chr12	80662459	80662543	exon	NM_026244, exon 2 of 7)	Slc39a9	protein-coding
commonpeak_3013	chr12	26817400	26817499	intron	NR_146399, intron 5 of 5)	4933409F18Rik	ncRNA
commonpeak_213	chr10	18480886	18480985	intron	NM_173390, intron 2 of 6)	Nhsl1	protein-coding
commonpeak_17082	chr9	100490366	100490465	Intergenic		Il20rb	protein-coding
commonpeak_4285	chr13	66930209	66930245	intron	NM_025547, intron 1 of 7)	Ptdss1	protein-coding
commonpeak_16666	chr8	48235382	48235481	exon	NM_001145937, exon 25 of 27)	Dctd	protein-coding
commonpeak_10105	chr2	30255135	30255234	exon	NM_177725, exon 3 of 4)	Phyhd1	protein-coding
commonpeak_19531	NT_187027.1	932170	932269	NA
commonpeak_2947	chr12	21391143	21391248	3' UTR	NM_011739, exon 5 of 5)	Adam17	protein-coding
commonpeak_3236	chr12	55703513	55703612	intron	NM_001368814, intron 25 of 41)	Insm2	protein-coding
commonpeak_7817	chr18	13860960	13861059	intron	NM_145492, intron 3 of 7)	Zfp521	protein-coding
commonpeak_18262	chrX	13537602	13537701	exon	NM_001284504, exon 21 of 24)	Nyx	protein-coding
commonpeak_14292	chr6	137719254	137719353	Intergenic		Strap	protein-coding
commonpeak_13783	chr5	63676453	63676552	intron	NM_177006, intron 1 of 6)	Nwd2	protein-coding
commonpeak_8293	chr18	66330289	66330388	Intergenic		Ccbe1	protein-coding
commonpeak_4259	chr13	64283826	64283925	Intergenic		Cdc14b	protein-coding
commonpeak_8151	chr18	54768612	54768711	Intergenic		9330117O12Rik	ncRNA
commonpeak_7949	chr18	33805875	33805974	intron	NM_013512, intron 19 of 23)	Epb41l4aos	ncRNA
commonpeak_9238	chr2	113373839	113373938	intron	NM_001285458, intron 2 of 16)	Fmn1	protein-coding
commonpeak_982	chr11	104627326	104627347	intron	NM_016780, intron 2 of 14)	Itgb3	protein-coding
commonpeak_7245	chr17	32768999	32769089	3' UTR	NM_172458, exon 4 of 4)	Zfp871	protein-coding
commonpeak_418	chr10	45589384	45589526	intron	NM_172473, intron 2 of 23)	Hace1	protein-coding
commonpeak_19744	NW_019168518.1	286395	286494	NA
commonpeak_8220	chr18	61582327	61582426	intron	NM_001357500, intron 9 of 9)	Csnk1a1	protein-coding
commonpeak_7899	chr18	30419720	30419819	Intergenic		Pik3c3	protein-coding
commonpeak_1496	chr1	135439371	135439411	3' UTR	NM_173437, exon 29 of 29)	Ipo9	protein-coding
commonpeak_18077	chrM	11844	12256	NA
commonpeak_15684	chr7	30554602	30554701	TTS	NM_001290569)	Hspb6	protein-coding
commonpeak_6471	chr16	34706403	34706502	exon	NM_172824, exon 8 of 13)	Ccdc14	protein-coding
commonpeak_7133	chr17	24608973	24609043	exon	NM_001286716, exon 22 of 40)	Tsc2	protein-coding
commonpeak_971	chr11	103990291	103990343	Intergenic		Arf2	protein-coding
commonpeak_10227	chr2	37383009	37383082	exon	NM_001100591, exon 13 of 22)	Snord90	snoRNA
commonpeak_18258	chrX	135108361	135108460	Intergenic		3632454L22Rik	ncRNA
commonpeak_13209	chr5	132898829	132898928	Intergenic		Auts2	protein-coding
commonpeak_2746	chr12	108147779	108147878	intron	NM_001364267, intron 6 of 12)	Setd3	protein-coding
commonpeak_17789	chr9	66271866	66271965	3' UTR	NM_010019, exon 12 of 12)	Herc1	protein-coding
commonpeak_13282	chr5	138248922	138249021	intron	NM_001013773, intron 5 of 5)	Lamtor4	protein-coding
commonpeak_9365	chr2	122083524	122083567	exon	NM_145531, exon 19 of 40)	Spg11	protein-coding
commonpeak_18155	chrX	106109799	106109898	exon	NM_009726, exon 17 of 23)	Tlr13	protein-coding
commonpeak_8428	chr18	78834304	78834403	intron	NM_053099, intron 4 of 5)	Slc14a2	protein-coding
commonpeak_15590	chr7	24570207	24570304	exon	NM_001360168, exon 12 of 18)	Ethe1	protein-coding
commonpeak_5739	chr15	57910060	57910159	Intergenic		Tbc1d31	protein-coding
commonpeak_19260	NT_187004.1	153740	153808	NA
commonpeak_15275	chr7	123498438	123498537	intron	NM_001081329, intron 2 of 6)	Zkscan2	protein-coding
commonpeak_6885	chr16	94371246	94371345	promoter-TSS	NM_001159620)	Pigp	protein-coding
commonpeak_18547	chrX	35000942	35001041	intron	NR_153316, intron 1 of 4).3	LOC108168459	ncRNA
commonpeak_6739	chr16	66766993	66767092	intron	NM_001145977, intron 6 of 8)	1700010K23Rik	ncRNA
commonpeak_13339	chr5	143308108	143308109	exon	NM_172726, exon 4 of 6)	E130309D02Rik	protein-coding
commonpeak_4544	chr13	95513189	95513288	exon	NM_007974, exon 2 of 2)	F2rl1	protein-coding
commonpeak_19671	NW_016097322.1	76431	76465	NA
commonpeak_15340	chr7	12907408	12907449	3' UTR	NM_001290442, exon 2 of 2)	Zscan22	protein-coding
commonpeak_18580	chrX	38551684	38551753	exon	NM_028288, exon 7 of 23)	Cul4b	protein-coding
commonpeak_1102	chr11	116151475	116151562	intron	NM_001364077, intron 15 of 30)	Mrpl38	protein-coding
commonpeak_1565	chr11	42528349	42528448	intron	NM_001362646, intron 5 of 9)	Gabrb2	protein-coding
commonpeak_10457	chr2	73318222	73318321	exon	NM_029022, exon 3 of 8)	Scrn3	protein-coding
commonpeak_2310	chr1	181177746	181177852	3' UTR	NM_145514, exon 14 of 14)	Cnih4	protein-coding
commonpeak_19434	NT_187023.1	910784	910812	NA
commonpeak_19322	NT_187005.1	239067	239166	NA
commonpeak_4509	chr13	9276947	9276996	5' UTR	NM_001081426, exon 1 of 37)	Dip2c	protein-coding
commonpeak_9031	chr19	58985224	58985323	intron	NM_175172, intron 14 of 14)	Hspa12a	protein-coding
commonpeak_796	chr10	8711871	8711970	Intergenic		Sash1	protein-coding
commonpeak_8818	chr19	40623945	40624245	intron	NM_001304721, intron 1 of 9)	Entpd1	protein-coding
commonpeak_17897	chr9	7860503	7860602	exon	NM_007464, exon 2 of 9)	Birc3	protein-coding
commonpeak_9554	chr2	141884901	141885000	intron	NM_001013802, intron 8 of 18)	Kif16b	protein-coding
commonpeak_10032	chr2	25871764	25871863	intron	NM_001145403, intron 1 of 31)	Kcnt1	protein-coding
commonpeak_12140	chr4	147268192	147268291	Intergenic
commonpeak_3278	chr12	62058046	62058145	Intergenic		Lrfn5	protein-coding
commonpeak_14031	chr6	106723972	106724071	intron	NM_008370, intron 10 of 12)	Il5ra	protein-coding
commonpeak_13166	chr5	125441823	125441922	exon	NM_001359486, exon 1 of 4)	Bri3bp	protein-coding
commonpeak_14252	chr6	134204578	134204677	intron	NM_007961, intron 2 of 7)	Etv6	protein-coding
commonpeak_15606	chr7	25687855	25687969	exon	NM_011577, exon 1 of 7)	Tgfb1	protein-coding
commonpeak_10703	chr3	105685945	105686044	intron	NM_017397, intron 2 of 10)	Ddx20	protein-coding
commonpeak_16102	chr7	98589514	98589613	Intergenic		Emsy	protein-coding
commonpeak_4081	chr13	48579329	48579412	3' UTR	NM_001301781, exon 11 of 11)	Mirlet7a-1	ncRNA
commonpeak_3844	chr13	18937449	18937548	Intergenic		Amph	protein-coding
commonpeak_2348	chr11	8339158	8339253	Intergenic		Tns3	protein-coding
commonpeak_12395	chr4	41201487	41201586	intron	NM_026872, intron 18 of 28)	Ube2r2	protein-coding
commonpeak_19236	NT_187003.1	552625	552723	NA
commonpeak_10542	chr2	84616848	84616857	exon	NM_001085448, exon 6 of 18)	Ctnnd1	protein-coding
commonpeak_10193	chr2	34237834	34237933	intron	NM_001290576, intron 2 of 7)	C230014O12Rik	ncRNA
commonpeak_13792	chr5	65156140	65156239	exon	NM_001347355, exon 6 of 11)	Klhl5	protein-coding
commonpeak_13689	chr5	44208003	44208102	intron	NM_173764, intron 2 of 13)	Tapt1	protein-coding
commonpeak_9263	chr2	116032986	116033085	intron	NM_001136072, intron 7 of 12)	Meis2	protein-coding
commonpeak_19599	NW_004450262.2	438208	438307	NA
commonpeak_17679	chr9	56886535	56886674	exon	NM_139001, exon 3 of 10)	Cspg4	protein-coding
commonpeak_19314	NT_187005.1	1527126	1527229	NA
commonpeak_523	chr10	61515955	61516054	intron	NM_153542, intron 2 of 4)	Lrrc20	protein-coding
commonpeak_3200	chr12	52568486	52568507	TTS	NM_009706)	1700031P21Rik	ncRNA
commonpeak_6840	chr16	91563262	91563361	3' UTR	NM_008338, exon 7 of 7)	Ifngr2	protein-coding
commonpeak_18193	chrX	11853893	11853992	Intergenic		Bcor	protein-coding
commonpeak_18705	chrX	71049475	71049574	promoter-TSS	NM_001256048)	Mamld1	protein-coding
commonpeak_6243	chr16	14868874	14868973	Intergenic		Efcab1	protein-coding
commonpeak_1505	chr1	135956196	135956295	intron	NM_177642, intron 24 of 26)	Pkp1	protein-coding
commonpeak_14110	chr6	118129405	118129432	5' UTR	NM_001362149, exon 2 of 8)	Csgalnact2	protein-coding
commonpeak_8526	chr19	12024633	12024732	Intergenic		Olfr1423	protein-coding
commonpeak_14670	chr6	54579706	54579751	intron	NM_001363793, intron 4 of 4)	Scrn1	protein-coding
commonpeak_15808	chr7	45619824	45619837	3' UTR	NM_008051, exon 2 of 2)	Izumo1	protein-coding
commonpeak_910	chr1	105521807	105521868	3' UTR	NM_013784, exon 31 of 31)	Pign	protein-coding
commonpeak_16523	chr8	27079615	27079714	Intergenic		Adgra2	protein-coding
commonpeak_12384	chr4	38277145	38277244	Intergenic		Gm12381	ncRNA
commonpeak_9524	chr2	13652124	13652223	Intergenic		Vim	protein-coding
commonpeak_5118	chr14	57613822	57613921	intron	NM_001368697, intron 8 of 23)	1700039M10Rik	ncRNA
commonpeak_13303	chr5	139845059	139845158	Intergenic		Psmg3	protein-coding
commonpeak_12171	chr4	148306843	148306942	Intergenic		Disp3	protein-coding
commonpeak_16690	chr8	55113225	55113324	Intergenic		Gpm6a	protein-coding
commonpeak_12181	chr4	148537339	148537438	exon	NM_020009, exon 40 of 58)	Exosc10	protein-coding
commonpeak_14451	chr6	28712721	28712820	intron	NM_019776, intron 13 of 23)	Lrrc4	protein-coding
commonpeak_7184	chr17	28349992	28350091	5' UTR	NM_001204156, exon 1 of 13)	Tead3	protein-coding
commonpeak_180	chr10	129379288	129379387	Intergenic		Olfr784	protein-coding
commonpeak_4777	chr14	21796473	21796558	3' UTR	NM_026283, exon 6 of 6)	Vdac2	protein-coding
commonpeak_3054	chr12	31633328	31633427	intron	NM_007530, intron 1 of 6)	Bcap29	protein-coding
commonpeak_13829	chr5	67427636	67427735	5' UTR	NM_001164806, exon 1 of 5)	Bend4	protein-coding
commonpeak_15729	chr7	3683878	3684004	exon	NM_029934, exon 7 of 8)	Tmc4	protein-coding
commonpeak_10264	chr2	42964783	42964882	Intergenic		Lrp1b	protein-coding
commonpeak_18737	chrX	73639517	73639527	promoter-TSS	NM_029352)	Dusp9	protein-coding
commonpeak_1343	chr11	23711176	23711272	exon	NM_028956, exon 10 of 18)	Pus10	protein-coding
commonpeak_16080	chr7	97291948	97292047	intron	NM_001162477, intron 3 of 9)	Usp35	protein-coding
commonpeak_5989	chr15	82337484	82337583	intron	NM_001355546, intron 2 of 8)	Naga	protein-coding
commonpeak_12485	chr4	51253264	51253282	Intergenic		Cylc2	protein-coding
commonpeak_5505	chr15	25341128	25341227	Intergenic		Basp1	protein-coding
commonpeak_6608	chr16	48083967	48084066	Intergenic		6430553K19Rik	ncRNA
commonpeak_11656	chr4	107549032	107549131	intron	NM_147221, intron 2 of 10)	Glis1	protein-coding
commonpeak_3894	chr13	24937290	24937371	promoter-TSS	NR_102323)	9330162012Rik	ncRNA
commonpeak_12129	chr4	146939096	146939195	Intergenic		Rex2	protein-coding
commonpeak_16247	chr8	113780440	113780539	intron	NM_172466, intron 3 of 22)	Adamts18	protein-coding
commonpeak_17881	chr9	78095989	78096088	intron	NM_001081490, intron 5 of 12)	Fbxo9	protein-coding
commonpeak_4104	chr1	35016708	35016807	Intergenic		Plekhb2	protein-coding
commonpeak_10021	chr2	24486897	24486996	Intergenic		Pax8	protein-coding
commonpeak_13386	chr5	148676771	148676870	Intergenic		2210417A02Rik	ncRNA
commonpeak_3338	chr12	70055909	70056008	exon	NM_001286080, exon 9 of 30)	Nin	protein-coding
commonpeak_4150	chr13	55312720	55312739	exon	NM_008739, exon 23 of 23)	Rab24	protein-coding
commonpeak_990	chr11	105835067	105835166	exon	NM_181071, exon 9 of 26)	Cyb561	protein-coding
commonpeak_16318	chr8	121973230	121973329	intron	NM_001285981, intron 1 of 12)	Mir7237	ncRNA
commonpeak_1600	chr11	46770431	46770496	intron	NM_134248, intron 4 of 7)	Havcr1	protein-coding
commonpeak_15820	chr7	46907238	46907264	intron	NM_001348088, intron 4 of 7)	Tsg101	protein-coding
commonpeak_17709	chr9	58525966	58526065	3' UTR	NM_133983, exon 7 of 7)	Cd276	protein-coding
commonpeak_14847	chr6	86578061	86578160	Intergenic		Asprv1	protein-coding
commonpeak_4934	chr14	39880816	39880915	Intergenic		1700109I08Rik	ncRNA
commonpeak_6338	chr16	22822234	22822320	exon	NM_001081368, exon 6 of 8)	Crygs	protein-coding
commonpeak_2114	chr11	72452871	72452985	3' UTR	NM_001276383, exon 13 of 13)	Mybbp1a	protein-coding
commonpeak_4395	chr13	74031651	74031750	3' UTR	NM_182839, exon 4 of 4)	Tppp	protein-coding
commonpeak_15521	chr7	16497263	16497522	3' UTR	NM_172739, exon 7 of 7)	Npas1	protein-coding
commonpeak_15883	chr7	64337736	64337825	exon	NM_172742, exon 16 of 16)	Fan1	protein-coding
commonpeak_3582	chr12	99120553	99120652	Intergenic		4930474N09Rik	ncRNA
commonpeak_5875	chr15	73568821	73568920	intron	NR_152151, intron 23 of 23)	Slc45a4	protein-coding
commonpeak_4990	chr14	47064138	47064255	intron	NM_001037221, intron 4 of 12)	Samd4	protein-coding
commonpeak_1147	chr11	119149070	119149102	intron	NM_001347625, intron 10 of 11)	Mir6934	ncRNA
commonpeak_3977	chr13	35873881	35873980	3' UTR	NM_009881, exon 10 of 10)	Rpp40	protein-coding
commonpeak_15989	chr7	80226195	80226290	TTS	NM_001291276)	Cib1	protein-coding
commonpeak_6425	chr16	31226271	31226370	Intergenic		Acap2	protein-coding
commonpeak_1553	chr11	3966360	3966459	intron	NM_022889, intron 1 of 14)	Pes1	protein-coding
commonpeak_13659	chr5	4322079	4322178	Intergenic		Mterf1b	protein-coding
commonpeak_1932	chr11	62841926	62841997	3' UTR	NM_053169, exon 6 of 6)	Fbxw10	protein-coding
commonpeak_3535	chr12	87139658	87139757	exon	NM_153415, exon 2 of 21)	Gstz1	protein-coding
commonpeak_9467	chr2	129187047	129187146	Intergenic		AI847159	ncRNA
commonpeak_15748	chr7	41063986	41064085	intron	NR_131068, intron 3 of 3)	1700110I07Rik	ncRNA
commonpeak_17625	chr9	52795393	52795492	intron	NR_045333, intron 4 of 4)	Gm1715	ncRNA
commonpeak_14303	chr6	142174148	142174247	intron	NM_023718, intron 1 of 14)	Slco1a6	protein-coding
commonpeak_7370	chr17	46258623	46258859	exon	NM_028751, exon 11 of 11)	Lrrc73	protein-coding
commonpeak_12789	chr4	97836938	97837037	intron	NM_001122953, intron 2 of 9)	Nfia	protein-coding
commonpeak_4946	chr1	44067075	44067174	Intergenic		Tex30	protein-coding
commonpeak_3936	chr1	33101999	33102098	Intergenic		Gm5415	protein-coding
commonpeak_19591	NW_004450262.2	237531	237630	NA
commonpeak_3096	chr12	36123964	36124063	exon	NM_025840, exon 4 of 12)	Bzw2	protein-coding
commonpeak_6883	chr16	94267730	94267781	exon	NM_001360045, exon 4 of 11)	Hlcs	protein-coding
commonpeak_15155	chr7	112692265	112692364	intron	NM_001166584, intron 1 of 13)	Tead1	protein-coding
commonpeak_15130	chr7	110802415	110802477	exon	NM_009667, exon 8 of 15)	Ampd3	protein-coding
commonpeak_10847	chr3	131323010	131323132	3' UTR	NM_028943, exon 6 of 6)	Cyp2u1	protein-coding
commonpeak_3183	chr12	51388393	51388492	intron	NR_157117, intron 3 of 22)	Scfd1	protein-coding
commonpeak_16636	chr8	45658780	45658867	5' UTR	NM_001310707, exon 2 of 24)	Sorbs2	protein-coding
commonpeak_17074	chr8	9684051	9684150	intron	NM_173446, intron 1 of 2)	Fam155a	protein-coding
commonpeak_15978	chr7	78785598	78785697	intron	NM_001360702, intron 2 of 5)	Mrps11	protein-coding
commonpeak_9508	chr2	132300512	132300568	intron	NM_001291039, intron 7 of 12)	Cds2	protein-coding
commonpeak_17425	chr9	27101981	27102079	intron	NM_023277, intron 3 of 8)	Jam3	protein-coding
commonpeak_13634	chr5	3806454	3806478	non-coding	NR_033173, exon 2 of 18)	Krit1	protein-coding
commonpeak_4288	chr13	66950336	66950435	intron	NM_008959, intron 2 of 12)	Mterf3	protein-coding
commonpeak_1845	chr1	160063135	160063234	intron	NM_001162896, intron 1 of 2)	4930562F07Rik	ncRNA
commonpeak_9449	chr2	128642455	128642554	exon	NM_008569, exon 28 of 48)	Anapc1	protein-coding
commonpeak_11560	chr3	96703538	96703610	exon	NM_146135, exon 10 of 14)	Nudt17	protein-coding
commonpeak_8616	chr19	24427665	24427762	intron	NM_008846, intron 3 of 14)	Fam122a	protein-coding
commonpeak_13019	chr5	115762487	115762586	Intergenic		Bicdl1	protein-coding
commonpeak_4727	chr14	122162583	122162595	Intergenic		Clybl	protein-coding
commonpeak_4145	chr13	55075426	55075458	exon	NM_011307, exon 6 of 15)	Uimc1	protein-coding
commonpeak_16004	chr7	81312100	81312199	intron	NM_008803, intron 11 of 21)	Rps17	protein-coding
commonpeak_17329	chr9	14287848	14287947	intron	NM_030261, intron 1 of 9)	Sesn3	protein-coding
commonpeak_9088	chr19	7466355	7466454	intron	NM_001003933, intron 1 of 7)	Rtn3	protein-coding
commonpeak_3231	chr12	55303485	55303584	promoter-TSS	NM_021529)	Ppp2r3c	protein-coding
commonpeak_17381	chr9	21614007	21614106	promoter-TSS	NR_035496)	Mir1946b	ncRNA
commonpeak_7818	chr18	13865770	13865869	intron	NM_145492, intron 3 of 7)	Zfp521	protein-coding
commonpeak_3546	chr12	8750046	8750130	non-coding	NR_027670, exon 22 of 22)	Sdc1	protein-coding
commonpeak_13442	chr5	19348261	19348360	intron	NM_001170746, intron 1 of 22)	Magi2	protein-coding
commonpeak_13125	chr5	123445711	123445810	exon	NM_177582, exon 9 of 9)	Il31	protein-coding
commonpeak_14715	chr6	66573203	66573302	Intergenic		Vmn1r32	protein-coding
commonpeak_18615	chrX	48369467	48369490	exon	NM_178782, exon 5 of 15)	Bcorl1	protein-coding
commonpeak_14666	chr6	54173367	54173466	intron	NM_001163640, intron 1 of 12)	Chn2	protein-coding
commonpeak_14723	chr6	67699235	67699334	Intergenic		4930515G16Rik	pseudo
commonpeak_14136	chr6	120404893	120404992	intron	NM_145997, intron 14 of 27)	Ccdc77	protein-coding
commonpeak_6398	chr16	29722096	29722195	Intergenic		Opa1	protein-coding
commonpeak_13636	chr5	38213648	38213744	exon	NM_029162, exon 3 of 8)	Zbtb49	protein-coding
commonpeak_17368	chr9	20967944	20968043	exon	NM_010333, exon 2 of 2)	Dnmt1	protein-coding
commonpeak_4636	chr14	102976928	102976992	3' UTR	NM_177715, exon 1 of 1)	Mir5130	ncRNA
commonpeak_7215	chr17	30217877	30217916	3' UTR	NM_027060, exon 11 of 11)	Gm6402	pseudo
commonpeak_9837	chr2	172004551	172004650	Intergenic		Cbln4	protein-coding
commonpeak_16667	chr8	48236609	48236708	exon	NM_001145937, exon 25 of 27)	Dctd	protein-coding
commonpeak_3528	chr12	86046941	86047040	intron	NM_001364625, intron 33 of 33)	Tgfb3	protein-coding
commonpeak_13250	chr5	136012508	136012607	exon	NM_001256098, exon 4 of 10)	Dtx2	protein-coding
commonpeak_3782	chr13	12615834	12615864	non-coding	NR_003568, exon 7 of 7)	Gpr137b-ps	pseudo
commonpeak_18419	chrX	161844231	161844330	exon	NM_001290526, exon 6 of 9)	Rai2	protein-coding
commonpeak_9626	chr2	152269383	152269427	intron	NM_007788, intron 8 of 12)	Tbc1d20	protein-coding
commonpeak_15003	chr7	102239558	102239658	3' UTR	NM_019566, exon 2 of 2)	Rhog	protein-coding
commonpeak_5891	chr15	74895337	74895436	Intergenic		Ly6m	protein-coding
commonpeak_9730	chr2	161876231	161876330	intron	NM_001291151, intron 9 of 30)	Ptprtos	ncRNA
commonpeak_8721	chr19	32639223	32639322	exon	NM_001201470, exon 6 of 12)	Papss2	protein-coding
commonpeak_13387	chr5	148874239	148874299	3' UTR	NM_153572, exon 11 of 11)	Katnal1	protein-coding
commonpeak_8106	chr18	49935151	49935250	exon	NM_001081371, exon 36 of 43)	Tnfaip8	protein-coding
commonpeak_15109	chr7	109918755	109918878	exon	NM_021494, exon 8 of 23)	Dennd5a	protein-coding
commonpeak_5091	chr14	56602185	56602284	intron	NM_001145978, intron 12 of 34)	Gm16573	ncRNA
commonpeak_9229	chr2	112707702	112707801	intron	NM_001319156, intron 67 of 103)	Aven	protein-coding
commonpeak_3928	chr13	30381184	30381283	exon	NM_177322, exon 3 of 3)	Agtr1a	protein-coding
commonpeak_4688	chr14	118172635	118172734	Intergenic		Gpr180	protein-coding
commonpeak_7327	chr17	40504033	40504132	Intergenic		Esp8	protein-coding
commonpeak_12925	chr5	10957477	10957576	Intergenic		Gm6455	pseudo
commonpeak_15080	chr7	106604654	106604753	intron	NM_001277180, intron 2 of 2)	Gm1966	protein-coding
commonpeak_18117	chrX	102804173	102804272	promoter-TSS	NM_001310684)	Dmrtc1c1	protein-coding
commonpeak_18712	chrX	71383125	71383224	intron	NM_001313702, intron 5 of 17)	Mtmr1	protein-coding
commonpeak_17528	chr9	43208073	43208172	Intergenic		Pou2f3	protein-coding
commonpeak_18084	chrM	5472	5982	NA
commonpeak_5105	chr14	5681745	5681844	Intergenic		Gm3500	protein-coding
commonpeak_1967	chr1	16505065	16505164	intron	NM_025303, intron 2 of 13)	Stau2	protein-coding
commonpeak_14441	chr6	27512541	27512640	intron	NM_008174, intron 7 of 10)	Mir592	ncRNA
commonpeak_12123	chr4	146528202	146528301	intron	NR_045468, intron 2 of 2)	Zfp981	protein-coding
commonpeak_12267	chr4	154416098	154416197	intron	NM_027504, intron 3 of 16)	Arhgef16	protein-coding
commonpeak_17749	chr9	63399071	63399167	exon	NM_027090, exon 1 of 2)	2300009A05Rik	protein-coding
commonpeak_4427	chr13	74646241	74646442	exon	NM_030711, exon 2 of 19)	Erap1	protein-coding
commonpeak_15173	chr7	114405785	114405884	intron	NR_029438, intron 1 of 4)	4933406I18Rik	ncRNA
commonpeak_464	chr10	52544095	52544194	non-coding	NR_037920, exon 1 of 1)	Zfa-ps	pseudo
commonpeak_8215	chr18	61195272	61195348	Intergenic		Slc26a2	protein-coding
commonpeak_12996	chr5	114128168	114128267	promoter-TSS	NM_175016)	Alkbh2	protein-coding
commonpeak_19412	NT_187023.1	2294281	2294369	NA
commonpeak_15750	chr7	41134040	41134139	Intergenic		1700110I07Rik	ncRNA
commonpeak_5266	chr14	70474878	70474936	non-coding	NR_033241, exon 20 of 20)	Phyhip	protein-coding
commonpeak_16754	chr8	64148925	64149024	intron	NM_009390, intron 1 of 20)	Tll1	protein-coding
commonpeak_3226	chr12	55251592	55251709	exon	NM_001100110, exon 9 of 16)	Srp54c	protein-coding
commonpeak_3301	chr12	65688833	65688932	Intergenic		Wdr20rt	protein-coding
commonpeak_3251	chr12	56696833	56696932	exon	NM_011041, exon 2 of 4)	Pax9	protein-coding
commonpeak_13730	chr5	5126116	5126215	intron	NM_011074, intron 6 of 14)	Cdk14	protein-coding
commonpeak_15699	chr7	33413246	33413345	Intergenic		Scgb1b20	protein-coding
commonpeak_12469	chr4	4765382	4765446	3' UTR	NM_177730, exon 5 of 5)	Impad1	protein-coding
commonpeak_5625	chr15	38682910	38683009	exon	NM_025494, exon 8 of 13)	Atp6v1c1	protein-coding
commonpeak_1708	chr1	153468923	153468973	exon	NM_007842, exon 14 of 28)	Dhx9	protein-coding
commonpeak_16167	chr8	106128006	106128083	3' UTR	NM_001368797, exon 11 of 11)	1810019D21Rik	ncRNA
commonpeak_7084	chr17	22361220	22361319	promoter-TSS	NM_145484)	Zfp944	protein-coding
commonpeak_18254	chrX	135062771	135062870	Intergenic		3632454L22Rik	ncRNA
commonpeak_19376	NT_187019.1	734447	734546	NA
commonpeak_15455	chr7	140126430	140126471	exon	NM_153783, exon 2 of 7)	Paox	protein-coding
commonpeak_3030	chr12	29738140	29738239	intron	NM_001361657, intron 4 of 24)	C630031E19Rik	ncRNA
commonpeak_18685	chrX	6583571	6583886	exon	NM_001313765, exon 3 of 8)	Shroom4	protein-coding
commonpeak_7794	chr18	10482910	10483036	intron	NM_001083628, intron 7 of 32)	Esco1	protein-coding
commonpeak_9090	chr19	7651760	7651859	Intergenic		Plaat5	protein-coding
commonpeak_18666	chrX	59212968	59213067	intron	NM_001356335, intron 1 of 4)	Fgf13	protein-coding
commonpeak_11535	chr3	95591724	95591823	exon	NM_001177670, exon 2 of 6)	Golph3l	protein-coding
commonpeak_4304	chr13	67453875	67453974	Intergenic		Zfp874a	protein-coding
commonpeak_5493	chr15	24227939	24228038	Intergenic		Basp1	protein-coding
commonpeak_3719	chr13	114990122	114990221	exon	NM_001033228, exon 15 of 29)	Itga2	protein-coding
commonpeak_3761	chr13	119766748	119766822	exon	NM_001302550, exon 7 of 7)	Nim1k	protein-coding
commonpeak_16660	chr8	47544129	47544138	exon	NM_203507, exon 5 of 7)	Rwdd4a	protein-coding
commonpeak_14650	chr6	51402011	51402110	Intergenic		Gm6559	ncRNA
commonpeak_5142	chr14	59229898	59229931	exon	NM_001360610, exon 11 of 13)	Rcbtb1	protein-coding
commonpeak_19624	NW_012132910.1	52528	52627	NA
commonpeak_1975	chr1	165215743	165215877	exon	NM_145513, exon 7 of 7)	Tiprl	protein-coding
commonpeak_14082	chr6	114839809	114839860	intron	NM_001253717, intron 19 of 19)	Vgll4	protein-coding
commonpeak_1345	chr11	23738945	23739029	3' UTR	NM_009044, exon 10 of 10)	Rel	protein-coding
commonpeak_14412	chr6	18843136	18843245	Intergenic		Lsm8	protein-coding
commonpeak_10862	chr3	133467581	133467761	exon	NM_001346736, exon 12 of 12)	Tet2	protein-coding
commonpeak_7050	chr17	21026292	21026391	exon	NM_145483, exon 5 of 5)	Zfp160	protein-coding
commonpeak_4257	chr1	36423727	36423825	3' UTR	NM_001310517, exon 9 of 9)	Lman2l	protein-coding
commonpeak_1460	chr1	13310789	13310888	intron	NM_008678, intron 1 of 22)	Ncoa2	protein-coding
commonpeak_1835	chr1	159814432	159814531	intron	NM_022312, intron 2 of 22)	4930523C07Rik	protein-coding
commonpeak_19567	NT_187064.1	98354	98433	NA
commonpeak_9114	chr19	9999533	9999632	intron	NM_011913, intron 1 of 11)	Best1	protein-coding
commonpeak_585	chr10	68061086	68061185	Intergenic		Rtkn2	protein-coding
commonpeak_11182	chr3	51472726	51472825	exon	NM_053089, exon 20 of 20)	Rab33b	protein-coding
commonpeak_10704	chr3	105687271	105687309	exon	NM_017397, exon 1 of 11)	Ddx20	protein-coding
commonpeak_6905	chr1	69520221	69520320	Intergenic		Ikzf2	protein-coding
commonpeak_1802	chr11	58354694	58354793	Intergenic		Sh3bp5l	protein-coding
commonpeak_7059	chr17	21511340	21511439	TTS	NM_013843)	Zfp53	protein-coding
commonpeak_7107	chr17	23187242	23187341	intron	NM_001357697, intron 3 of 5)	Zfp40	protein-coding
commonpeak_8894	chr19	46654979	46655128	3' UTR	NM_001177812, exon 5 of 5)	Cyp17a1	protein-coding
commonpeak_3075	chr12	33184572	33184671	intron	NM_028139, intron 2 of 3)	Atxn7l1	protein-coding
commonpeak_19547	NT_187030.1	21532	21631	NA
commonpeak_15625	chr7	27684590	27684689	intron	NM_198417, intron 1 of 5)	Zfp607b	protein-coding
commonpeak_14778	chr6	81919064	81919163	Intergenic		Gcfc2	protein-coding
commonpeak_7656	chr17	7889448	7889547	Intergenic		Tagap	protein-coding
commonpeak_769	chr10	84947752	84947783	exon	NM_183172, exon 3 of 10)	Ric8b	protein-coding
commonpeak_14678	chr6	56425091	56425190	Intergenic		Pde1c	protein-coding
commonpeak_915	chr1	105608632	105608731	intron	NM_013784, intron 14 of 30)	Pign	protein-coding
commonpeak_16834	chr8	72371754	72371813	exon	NM_007944, exon 19 of 24)	Eps15l1	protein-coding
commonpeak_11710	chr4	110458613	110458712	intron	NM_001284190, intron 1 of 12)	Agbl4	protein-coding
commonpeak_11644	chr4	106799032	106799131	intron	NM_001347159, intron 1 of 15)	Acot11	protein-coding
commonpeak_18775	chrX	76408617	76408716	Intergenic		Cldn34b4	protein-coding
commonpeak_4406	chr13	74182149	74182248	intron	NM_177333, intron 8 of 12)	Exoc3	protein-coding
commonpeak_9728	chr2	16184204	16184303	intron	NM_001310455, intron 35 of 38)	Plxdc2	protein-coding
commonpeak_4835	chr14	29683850	29683949	intron	NM_009785, intron 2 of 37)	Cacna2d3	protein-coding
commonpeak_10075	chr2	28552007	28552112	intron	NM_001145834, intron 17 of 17)	Cel	protein-coding
commonpeak_4348	chr13	69103543	69103642	Intergenic		Adcy2	protein-coding
commonpeak_17634	chr9	53562786	53562802	exon	NM_001081152, exon 13 of 18)	Npat	protein-coding
commonpeak_639	chr10	75299775	75299874	intron	NM_153406, intron 13 of 15)	Adora2a	protein-coding
commonpeak_19186	NT_166305.2	5432726	5432851	NA
commonpeak_8392	chr18	76431356	76431455	Intergenic		Smad2	protein-coding
commonpeak_6586	chr16	45824911	45825073	exon	NM_001252442, exon 2 of 19)	Phldb2	protein-coding
commonpeak_16473	chr8	22259794	22259893	3' UTR	NM_001205253, exon 4 of 4)	Tpte	protein-coding
commonpeak_1167	chr11	120259011	120259110	intron	NM_198423, intron 2 of 27)	Bahcc1	protein-coding
commonpeak_4051	chr13	45064582	45064681	Intergenic		Dtnbp1	protein-coding
commonpeak_863	chr10	9555071	9555170	Intergenic		Samd5	protein-coding
commonpeak_3024	chr12	28808164	28808263	intron	NM_201357, intron 3 of 8)	Eipr1	protein-coding
commonpeak_17562	chr9	46074813	46074912	intron	NM_027498, intron 1 of 24)	Sik3	protein-coding
commonpeak_16557	chr8	33814039	33814138	intron	NM_001042675, intron 5 of 6)	Smim18	protein-coding
commonpeak_15160	chr7	112898710	112898862	3' UTR	NM_001166585, exon 12 of 12)	Rassf10	protein-coding
commonpeak_14786	chr6	82791019	82791118	Intergenic		Hk2	protein-coding
commonpeak_16077	chr7	97277509	97277608	intron	NM_001162477, intron 3 of 9)	Usp35	protein-coding
commonpeak_7074	chr17	21820010	21820109	exon	NM_029281, exon 5 of 5)	Zfp820	protein-coding
commonpeak_17287	chr9	122835411	122835510	3' UTR	NM_001013405, exon 11 of 11)	Gm35549	protein-coding
commonpeak_17398	chr9	22253788	22253887	intron	NM_181419, intron 3 of 4)	Zfp599	protein-coding
commonpeak_16939	chr8	84817158	84817257	intron	NR_033145, intron 1 of 1)	Dand5	protein-coding
commonpeak_14765	chr6	7871230	7871267	exon	NM_052993, exon 4 of 4)	C1galt1	protein-coding
commonpeak_377	chr10	41848253	41848352	intron	NM_001162908, intron 1 of 9)	Sesn1	protein-coding
commonpeak_552	chr10	63703120	63703219	intron	NM_177612, intron 5 of 17)	Ctnna3	protein-coding
commonpeak_4954	chr14	43638890	43638989	Intergenic		Gm10375	protein-coding
commonpeak_19191	NT_166305.2	5545645	5545654	NA
commonpeak_12988	chr5	113090588	113090756	3' UTR	NM_001347397, exon 8 of 8)	Crybb3	protein-coding
commonpeak_117	chr10	123002818	123002917	exon	NM_153395, exon 32 of 34)	Mirlet7i	ncRNA
commonpeak_13052	chr5	119336468	119336567	Intergenic		Gm7538	ncRNA
commonpeak_18454	chrX	169229502	169229601	intron	NM_178754, intron 2 of 12)	Amelx	protein-coding
commonpeak_18920	chrY	30776674	30776773	Intergenic		Gm20871	pseudo
commonpeak_14697	chr6	61976667	61976766	intron	NM_183310, intron 10 of 10)	A730020E08Rik	ncRNA
commonpeak_19681	NW_019168505.1	151560	151659	NA
commonpeak_5323	chr14	78494234	78494337	3' UTR	NM_001346784, exon 11 of 11)	Akap11	protein-coding
commonpeak_4046	chr13	44800108	44800207	intron	NM_021878, intron 2 of 18)	Jarid2	protein-coding
commonpeak_16761	chr8	66613640	66613739	Intergenic		Npy5r	protein-coding
commonpeak_2032	chr11	69487358	69487457	intron	NM_001081330, intron 22 of 85)	Dnah2	protein-coding
commonpeak_11495	chr3	93520530	93520616	promoter-TSS	NM_016740)	S100a11	protein-coding
commonpeak_17874	chr9	77489630	77489729	intron	NM_172528, intron 2 of 13)	Lrrc1	protein-coding
commonpeak_14317	chr6	144472387	144472486	Intergenic		Sox5os3	ncRNA
commonpeak_8514	chr19	10895303	10895402	5' UTR	NM_001253843, exon 1 of 16)	Prpf19	protein-coding
commonpeak_1787	chr1	157805412	157805511	Intergenic		Sec16b	protein-coding
commonpeak_11728	chr4	11386590	11386620	5' UTR	NM_001347052, exon 1 of 14)	Esrp1	protein-coding
commonpeak_215	chr10	18592069	18592071	exon	NM_001033258, exon 33 of 34)	Hebp2	protein-coding
commonpeak_8077	chr18	46608380	46608479	3' UTR	NM_010120, exon 3 of 3)	Eif1a	protein-coding
commonpeak_12377	chr4	36745345	36745444	intron	NM_001165999, intron 1 of 7)	Lingo2	protein-coding
commonpeak_3345	chr12	70502863	70502962	intron	NR_037248, intron 2 of 4)	Tmx1	protein-coding
commonpeak_3174	chr12	50365665	50365716	exon	NM_008858, exon 16 of 19)	Prkd1	protein-coding
commonpeak_9115	chr2	101017258	101017357	Intergenic		B230118H07Rik	protein-coding
commonpeak_1019	chr11	107602928	107603006	exon	NM_198298, exon 10 of 32)	Mir6932	ncRNA
commonpeak_6112	chr15	94566800	94566899	exon	NM_029926, exon 11 of 12)	Twf1	protein-coding
commonpeak_5036	chr14	52862011	52862054	Intergenic		Gm30214	ncRNA
commonpeak_4830	chr14	28204489	28204588	intron	NM_177814, intron 13 of 15)	Wnt5a	protein-coding
commonpeak_12372	chr4	35612417	35612516	Intergenic		Lingo2	protein-coding
commonpeak_16655	chr8	47344825	47344924	intron	NM_175162, intron 1 of 4)	Stox2	protein-coding
commonpeak_17890	chr9	7849188	7849274	3' UTR	NM_007464, exon 9 of 9)	Birc2	protein-coding
commonpeak_4534	chr13	94561562	94561661	intron	NM_009680, intron 26 of 26)	Ap3b1	protein-coding
commonpeak_16767	chr8	67380053	67380152	Intergenic		Nat1	protein-coding
commonpeak_1834	chr11	59792135	59792142	non-coding	NR_073164, exon 13 of 13)	Pld6	protein-coding
commonpeak_14758	chr6	75078015	75078114	Intergenic		Gm31747	ncRNA
commonpeak_11605	chr4	101336345	101336444	Intergenic		Mir101a	ncRNA
commonpeak_18676	chrX	60899474	60899573	Intergenic		Gm38438	ncRNA
commonpeak_16960	chr8	86157317	86157416	Intergenic		Phkb	protein-coding
commonpeak_15460	chr7	141487151	141487215	intron	NM_053082, intron 2 of 7)	Tspan4	protein-coding
commonpeak_6504	chr16	37881742	37881787	3' UTR	NM_177093, exon 4 of 4)	Lrrc58	protein-coding
commonpeak_18493	chrX	24677728	24677827	Intergenic		Gm5935	protein-coding
commonpeak_7901	chr18	3050615	3050714	Intergenic		Vmn1r238	protein-coding
commonpeak_3588	chr12	99382266	99382365	intron	NM_183186, intron 2 of 5)	Foxn3	protein-coding
commonpeak_13331	chr5	142885799	142885898	exon	NM_001033312, exon 3 of 5)	Fbxl18	protein-coding
commonpeak_4624	chr14	100396269	100396368	Intergenic		Klf12	protein-coding
commonpeak_7586	chr17	7288874	7288937	intron	NM_011299, intron 14 of 20)	Tcp10a	protein-coding
commonpeak_7961	chr18	34651472	34651554	intron	NM_178347, intron 1 of 15)	Cdc23	protein-coding
commonpeak_4038	chr13	43452364	43452463	intron	NM_019930, intron 2 of 13)	Ranbp9	protein-coding
commonpeak_9685	chr2	156996214	156996227	exon	NM_025853, exon 11 of 11)	Ndrg3	protein-coding
commonpeak_13414	chr5	150539099	150539146	exon	NM_009765, exon 11 of 27)	Brca2	protein-coding
commonpeak_11230	chr3	56192164	56192263	Intergenic		Nbea	protein-coding
commonpeak_14434	chr6	26272206	26272305	Intergenic		Gm20756	ncRNA
commonpeak_2839	chr12	116392792	116392891	Intergenic		D430020J02Rik	ncRNA
commonpeak_9831	chr2	169994442	169994541	intron	NM_001363022, intron 2 of 2)	AY702102	ncRNA
commonpeak_2094	chr1	171452267	171452366	intron	NM_172647, intron 1 of 9)	F11r	protein-coding
commonpeak_10340	chr2	5809904	5809993	exon	NM_001356504, exon 7 of 7)	Nudt5	protein-coding
commonpeak_19316	NT_187005.1	1683921	1683945	NA
commonpeak_6667	chr1	65256539	65256638	exon	NM_001310624, exon 28 of 42)	Pth2r	protein-coding
commonpeak_11207	chr3	53473417	53473518	intron	NM_173382, intron 6 of 12)	Proser1	protein-coding
commonpeak_14059	chr6	109505186	109505319	Intergenic		Edem1	protein-coding
commonpeak_15086	chr7	106810992	106811091	Intergenic		Olfr701	protein-coding
commonpeak_8291	chr18	66299352	66299451	Intergenic		Ccbe1	protein-coding
commonpeak_7034	chr17	17575384	17575483	intron	NM_172827, intron 2 of 17)	Lnpep	protein-coding
commonpeak_10489	chr2	75928263	75928362	3' UTR	NM_172666, exon 20 of 20)	Ttc30b	protein-coding
commonpeak_15312	chr7	12773519	12773618	exon	NM_001017955, exon 2 of 6)	Zscan18	protein-coding
commonpeak_2766	chr12	109902600	109902699	Intergenic		Mir3072	ncRNA
commonpeak_7134	chr17	24610562	24610623	intron	NM_001039363, intron 20 of 39)	Tsc2	protein-coding
commonpeak_11548	chr3	96310489	96310588	Intergenic		Fcgr1	protein-coding
commonpeak_14049	chr6	108822010	108822010	3' UTR	NM_026011, exon 7 of 7)	Edem1	protein-coding
commonpeak_11957	chr4	133680533	133680620	exon	NM_001363070, exon 20 of 20)	Pigv	protein-coding
commonpeak_16728	chr8	56494522	56494621	Intergenic		4930518J21Rik	ncRNA
commonpeak_14461	chr6	29560035	29560146	exon	NM_177296, exon 16 of 23)	Irf5	protein-coding
commonpeak_2385	chr1	184982983	184983082	intron	NM_145515, intron 1 of 17)	Mark1	protein-coding
commonpeak_4250	chr1	36343333	36343408	exon	NM_001310513, exon 21 of 22)	Mir6898	ncRNA
commonpeak_9816	chr2	168183689	168183690	non-coding	NR_132310, exon 12 of 12)	Adnp	protein-coding
commonpeak_8517	chr19	11268156	11268255	intron	NR_045317, intron 1 of 2)	Ms4a1	protein-coding
commonpeak_7696	chr17	81375247	81375346	non-coding	NR_104580, exon 9 of 9)	Thumpd2	protein-coding
commonpeak_17172	chr9	109127711	109127810	Intergenic		Plxnb1	protein-coding
commonpeak_160	chr10	128238697	128238796	intron	NM_011589, intron 1 of 28)	Timeless	protein-coding
commonpeak_3256	chr12	56857072	56857171	intron	NM_172577, intron 3 of 9)	Pax9	protein-coding
commonpeak_4228	chr1	36129762	36129861	Intergenic		Mir6897	ncRNA
commonpeak_16101	chr7	98589178	98589277	Intergenic		Emsy	protein-coding
commonpeak_15895	chr7	66018552	66018651	intron	NM_011048, intron 13 of 21)	Snrpa1	protein-coding
commonpeak_18353	chrX	151198497	151198596	exon	NM_001271679, exon 1 of 22)	Wnk3	protein-coding
commonpeak_10251	chr2	38530840	38530939	intron	NM_001159631, intron 1 of 9)	Nek6	protein-coding
commonpeak_3080	chr12	33343889	33343988	intron	NM_001033436, intron 3 of 7)	Atxn7l1	protein-coding
commonpeak_2399	chr11	85834686	85834779	exon	NM_009324, exon 2 of 7)	Tbx2	protein-coding
commonpeak_18759	chrX	74955917	74956016	Intergenic		Gm38425	protein-coding
commonpeak_6523	chr16	38623623	38623722	intron	NM_020260, intron 6 of 11)	Tmem39a	protein-coding
commonpeak_5026	chr14	52081877	52081945	intron	NM_001360174, intron 3 of 8)	Snord58b	snoRNA
commonpeak_7013	chr17	17106184	17106283	Intergenic		Zfp97	protein-coding
commonpeak_15302	chr7	127271955	127272003	TTS	NM_009266)	Sephs2	protein-coding
commonpeak_12829	chr5	101616608	101616707	Intergenic		Nkx6-1	protein-coding
commonpeak_14469	chr6	30745769	30745865	intron	NM_001252292, intron 10 of 12)	Mir335	ncRNA
commonpeak_3570	chr12	94552717	94552816	Intergenic		Mir8099-1	ncRNA
commonpeak_785	chr10	85882830	85882893	intron	NM_133993, intron 9 of 14)	Pwp1	protein-coding
commonpeak_3827	chr13	16563090	16563189	Intergenic		B230303A05Rik	pseudo
commonpeak_11251	chr3	58431123	58431222	intron	NM_001081229, intron 2 of 3)	Tsc22d2	protein-coding
commonpeak_11831	chr4	126104047	126104131	5' UTR	NM_001145827, exon 1 of 13)	Stk40	protein-coding
commonpeak_11662	chr4	108148872	108148897	Intergenic		Echdc2	protein-coding
commonpeak_12745	chr4	88719185	88719284	3' UTR	NM_172871, exon 1 of 1)	Klhl9	protein-coding
commonpeak_6115	chr1	59483556	59483677	exon	NM_008057, exon 1 of 1)	Fzd7	protein-coding
commonpeak_1146	chr11	119080171	119080267	3' UTR	NM_007625, exon 5 of 5)	Cbx4	protein-coding
commonpeak_3135	chr12	4274977	4275023	exon	NM_010881, exon 16 of 23)	Ptrhd1	protein-coding
commonpeak_3988	chr13	37671246	37671345	Intergenic		Rreb1	protein-coding
commonpeak_19158	NT_166305.2	3601063	3601162	NA
commonpeak_16645	chr8	4625869	4625968	exon	NM_145591, exon 2 of 4)	Zfp958	protein-coding
commonpeak_15459	chr7	141166738	141166805	exon	NM_001172101, exon 2 of 10)	Rnh1	protein-coding
commonpeak_2479	chr11	88991294	88991390	3' UTR	NM_016706, exon 7 of 7)	Trim25	protein-coding
commonpeak_13875	chr5	81174260	81174359	intron	NM_001359828, intron 2 of 26)	Adgrl3	protein-coding
commonpeak_13858	chr5	75559359	75559458	Intergenic		Kit	protein-coding
commonpeak_7616	chr17	74646527	74646537	exon	NM_007566, exon 50 of 73)	Ttc27	protein-coding
commonpeak_17281	chr9	122309221	122309320	Intergenic		Ano10	protein-coding
commonpeak_10534	chr2	83804084	83804229	3' UTR	NM_008402, exon 30 of 30)	Fam171b	protein-coding
commonpeak_7971	chr18	35243939	35244095	exon	NM_009818, exon 12 of 18)	Lrrtm2	protein-coding
commonpeak_18334	chrX	145923043	145923142	Intergenic		Amot	protein-coding
commonpeak_12216	chr4	150615925	150615971	exon	NM_001085492, exon 19 of 23)	Slc45a1	protein-coding
commonpeak_7649	chr17	7867091	7867190	Intergenic		Fndc1	protein-coding
commonpeak_6364	chr16	24942849	24942948	intron	NM_178665, intron 10 of 12)	A230028O05Rik	ncRNA
commonpeak_16099	chr7	98499188	98499230	exon	NM_001113379, exon 2 of 2)	Lrrc32	protein-coding
commonpeak_6696	chr16	57371949	57372048	intron	NM_001040397, intron 1 of 4)	Filip1l	protein-coding
commonpeak_4795	chr14	25665160	25665318	3' UTR	NM_001310666, exon 24 of 24)	Ppif	protein-coding
commonpeak_6378	chr1	62516204	62516303	intron	NM_001081050, intron 20 of 22)	Nrp2	protein-coding
commonpeak_5732	chr15	57688307	57688406	Intergenic		Zhx2	protein-coding
commonpeak_8923	chr19	48213154	48213253	intron	NM_025696, intron 1 of 26)	Sorcs3	protein-coding
commonpeak_6145	chr15	98380945	98381044	Intergenic		Olfr283	protein-coding
commonpeak_5866	chr15	7202892	7202991	Intergenic		Lifr	protein-coding
commonpeak_6946	chr17	11480017	11480116	intron	NM_016694, intron 5 of 11)	D17Ertd648e	ncRNA
commonpeak_17321	chr9	13597120	13597219	Intergenic		Maml2	protein-coding
commonpeak_9691	chr2	157332014	157332113	intron	NM_001329683, intron 3 of 4)	Ghrh	protein-coding
commonpeak_4072	chr13	46699706	46699754	exon	NM_175749, exon 14 of 22)	Nup153	protein-coding
commonpeak_11752	chr4	117068688	117068766	intron	NM_001111277, intron 8 of 11)	Ptch2	protein-coding
commonpeak_5975	chr15	8122069	8122136	exon	NM_133227, exon 11 of 35)	Nup155	protein-coding
commonpeak_6709	chr16	58745798	58745897	Intergenic		Olfr172	protein-coding
commonpeak_1992	chr11	6606634	6606733	promoter-TSS	NM_001081652)	Nacad	protein-coding
commonpeak_19048	NT_080256.1	26646	26745	NA
commonpeak_12744	chr4	8854159	8854216	exon	NM_001355382, exon 28 of 37)	Chd7	protein-coding
commonpeak_12800	chr4	99001105	99001204	exon	NM_026082, exon 22 of 48)	Angptl3	protein-coding
commonpeak_1287	chr11	20303218	20303267	3' UTR	NM_018861, exon 8 of 8)	Slc1a4	protein-coding
commonpeak_16485	chr8	23242386	23242683	3' UTR	NM_001042484, exon 6 of 6)	Gins4	protein-coding
commonpeak_12351	chr4	32773251	32773350	exon	NM_001081392, exon 101 of 102)	Lyrm2	protein-coding
commonpeak_2900	chr1	21721392	21721491	intron	NM_001160139, intron 1 of 14)	Kcnq5	protein-coding
commonpeak_13334	chr5	142904436	142904828	exon	NM_007393, exon 4 of 6)	Actb	protein-coding
commonpeak_16526	chr8	27263237	27263335	intron	NM_007918, intron 1 of 2)	Eif4ebp1	protein-coding
commonpeak_15921	chr7	67064612	67064711	intron	NM_001033877, intron 16 of 22)	1700112J16Rik	ncRNA
commonpeak_10483	chr2	75676472	75676684	exon	NM_010902, exon 5 of 5)	Gm6793	pseudo
commonpeak_5242	chr14	68748599	68748698	Intergenic		Adam28	protein-coding
commonpeak_14640	chr6	49350678	49350777	Intergenic		Fam221a	protein-coding
commonpeak_14883	chr6	89407730	89407829	intron	NM_001167736, intron 5 of 6)	Plxna1	protein-coding
commonpeak_6987	chr1	71585902	71586007	3' UTR	NM_001276412, exon 45 of 45)	Atic	protein-coding
commonpeak_4182	chr13	57648214	57648313	intron	NM_001166466, intron 4 of 11)	Spock1	protein-coding
commonpeak_8234	chr18	6203438	6203505	3' UTR	NM_008448, exon 26 of 26)	Kif5b	protein-coding
commonpeak_1735	chr11	54799099	54799198	Intergenic		Cdc42se2	protein-coding
commonpeak_3154	chr1	24611602	24612579	Intergenic		Col19a1	protein-coding
commonpeak_3290	chr12	64956921	64957020	exon	NM_025707, exon 2 of 5)	Klhl28	protein-coding
commonpeak_19280	NT_187004.1	227297	227353	NA
commonpeak_6743	chr1	66848437	66848512	intron	NM_007381, intron 4 of 10)	Acadl	protein-coding
commonpeak_16740	chr8	59898640	59898739	Intergenic		4930470O06Rik	ncRNA
commonpeak_16558	chr8	33919741	33919834	intron	NM_001042675, intron 1 of 6)	Rbpms	protein-coding
commonpeak_15574	chr7	22197955	22198054	Intergenic		Gm6164	protein-coding
commonpeak_183	chr10	13116642	13116740	intron	NM_001364643, intron 5 of 8)	Hymai	ncRNA
commonpeak_8864	chr19	44666512	44666611	Intergenic		Pax2	protein-coding
commonpeak_5574	chr15	33686365	33686464	3' UTR	NM_001085421, exon 1 of 1)	Tspyl5	protein-coding
commonpeak_5675	chr1	54423529	54423619	intron	NM_001033194, intron 7 of 17)	Gtf3c3	protein-coding
commonpeak_3986	chr1	33761773	33761867	3' UTR	NM_001359274, exon 14 of 14)	Bag2	protein-coding
commonpeak_7115	chr1	72359205	72359304	intron	NM_001357519, intron 16 of 20)	Xrcc5	protein-coding
commonpeak_8458	chr18	82910789	82910888	promoter-TSS	NM_183033)	Zfp516	protein-coding
commonpeak_10139	chr2	31874080	31874179	Intergenic		Lamc3	protein-coding
commonpeak_9125	chr2	102058000	102058099	intron	NM_178886, intron 3 of 5)	Ldlrad3	protein-coding
commonpeak_2660	chr11	99366453	99366552	intron	NM_027574, intron 6 of 7)	Krt28	protein-coding
commonpeak_19757	NW_019168520.1	355017	355116	NA
commonpeak_15041	chr7	105901203	105901428	exon	NM_029000, exon 4 of 4)	Gm18853	pseudo
commonpeak_677	chr10	78210432	78210523	intron	NM_001081055, intron 9 of 22)	Pwp2	protein-coding
commonpeak_10848	chr3	131324983	131325052	exon	NM_028943, exon 5 of 6)	Sgms2	protein-coding
commonpeak_14619	chr6	48438296	48438395	exon	NM_020589, exon 5 of 5)	Zfp467	protein-coding
commonpeak_15755	chr7	41626784	41626924	Intergenic		Zfp788	protein-coding
commonpeak_11595	chr4	100164797	100164896	intron	NM_001312690, intron 1 of 3)	Ror1	protein-coding
commonpeak_12707	chr4	8393742	8393831	Intergenic		Rab2a	protein-coding
commonpeak_8104	chr18	49920917	49920941	exon	NM_001081371, exon 32 of 43)	Tnfaip8	protein-coding
commonpeak_11386	chr3	83837496	83837742	exon	NM_011905, exon 3 of 3)	Tlr2	protein-coding
commonpeak_7452	chr17	56479849	56479948	Intergenic		Ptprs	protein-coding
commonpeak_1954	chr11	64067444	64067472	intron	NM_178379, intron 3 of 6)	Cox10	protein-coding
commonpeak_18405	chrX	157572881	157572980	exon	NM_172307, exon 5 of 11)	Yy2	protein-coding
commonpeak_14023	chr6	102975142	102975241	Intergenic		Mir6373	ncRNA
commonpeak_7438	chr17	54826873	54826972	Intergenic		1700025K24Rik	ncRNA
commonpeak_606	chr10	70192780	70192879	3' UTR	NM_001111121, exon 9 of 9)	Mrln	protein-coding
commonpeak_18645	chrX	57337029	57337106	intron	NM_152801, intron 1 of 21)	Arhgef6	protein-coding
commonpeak_14903	chr6	91486852	91487020	exon	NM_028766, exon 12 of 12)	Tmem43	protein-coding
commonpeak_16957	chr8	85669766	85669794	non-coding	NR_151665, exon 4 of 10)	Neto2	protein-coding
commonpeak_12946	chr5	110673250	110673259	exon	NM_029337, exon 46 of 52)	Mir7026	ncRNA
commonpeak_361	chr10	39891562	39891597	Intergenic		Mfsd4b4	pseudo
commonpeak_13251	chr5	136064113	136064212	exon	NM_001359361, exon 6 of 6)	Upk3bl	protein-coding
commonpeak_17131	chr9	105819474	105819573	intron	NM_001102607, intron 1 of 36)	Col6a6	protein-coding
commonpeak_12324	chr4	22450511	22450610	Intergenic		Pou3f2	protein-coding
commonpeak_2458	chr11	88073239	88073462	exon	NM_016686, exon 2 of 6)	Vezf1	protein-coding
commonpeak_7937	chr18	32552162	32552261	intron	NM_001048207, intron 1 of 2)	Gypc	protein-coding
commonpeak_5137	chr14	58212578	58212677	Intergenic		Fgf9	protein-coding
commonpeak_16413	chr8	13171167	13171264	exon	NM_001317353, exon 5 of 9)	Lamp1	protein-coding
commonpeak_9749	chr2	163995211	163995300	promoter-TSS	NM_018753)	Ywhab	protein-coding
commonpeak_14805	chr6	83907974	83908073	Intergenic		Zfp638	protein-coding
commonpeak_17277	chr9	122083466	122083565	Intergenic		Snrk	protein-coding
commonpeak_6781	chr16	79161881	79161980	Intergenic		Tmprss15	protein-coding
commonpeak_8884	chr19	46486264	46486312	3' UTR	NM_015752, exon 12 of 12)	Trim8	protein-coding
commonpeak_10570	chr2	91341828	91341927	intron	NM_175123, intron 3 of 8)	Arfgap2	protein-coding
commonpeak_15029	chr7	105758453	105758537	exon	NM_001162943, exon 14 of 21)	Tpp1	protein-coding
commonpeak_14102	chr6	116625258	116625309	3' UTR	NM_001302440, exon 2 of 2)	Zfp422	protein-coding
commonpeak_5136	chr14	58199440	58199539	Intergenic		Fgf9	protein-coding
commonpeak_13293	chr5	138770952	138771051	intron	NM_030565, intron 3 of 9)	Fam20c	protein-coding
commonpeak_16989	chr8	8905335	8905434	Intergenic		Arglu1	protein-coding
commonpeak_8532	chr19	12262650	12262749	intron	NR_030566, intron 2 of 3)	Olfr235	protein-coding
commonpeak_14376	chr6	148990582	148990681	3' UTR	NM_177192, exon 21 of 21)	Sinhcaf	protein-coding
commonpeak_14527	chr6	37915185	37915284	exon	NM_001272076, exon 4 of 19)	Trim24	protein-coding
commonpeak_14463	chr6	29754607	29754705	intron	NM_176996, intron 3 of 11)	Ahcyl2	protein-coding
commonpeak_2731	chr12	105677836	105677935	intron	NM_029654, intron 1 of 41)	Atg2b	protein-coding
commonpeak_19655	NW_016097317.1	476884	476983	NA
commonpeak_15078	chr7	106591048	106591147	Intergenic		Gm1966	protein-coding
commonpeak_11880	chr4	129360501	129360536	exon	NM_028603, exon 3 of 5)	Zbtb8a	protein-coding
commonpeak_4271	chr13	65249761	65249860	Intergenic		Zfp369	protein-coding
commonpeak_15068	chr7	106186117	106186187	non-coding	NR_040453, exon 1 of 1)	Gm18852	pseudo
commonpeak_3804	chr13	13956331	13956430	intron	NM_001362405, intron 1 of 12)	B3galnt2	protein-coding
commonpeak_2874	chr12	12754784	12754883	Intergenic		Gm34637	ncRNA
commonpeak_3099	chr12	36378116	36378207	Intergenic		Crppa	protein-coding
commonpeak_16128	chr8	103578957	103579056	Intergenic		4933400L20Rik	ncRNA
commonpeak_12986	chr5	11258657	11258756	Intergenic		Gm5861	protein-coding
commonpeak_10135	chr2	31832776	31832875	intron	NM_178887, intron 4 of 6)	Fibcd1	protein-coding
commonpeak_3682	chr13	111746852	111746951	3' UTR	NM_011945, exon 20 of 20)	Mier3	protein-coding
commonpeak_1232	chr1	117205566	117205665	Intergenic		Tsn	protein-coding
commonpeak_9091	chr19	7658128	7658227	Intergenic		Plaat5	protein-coding
commonpeak_18076	chrM	1176	2585	NA
commonpeak_13477	chr5	23815568	23815667	intron	NM_177323, intron 11 of 14)	Rint1	protein-coding
commonpeak_7659	chr17	79089855	79089954	3' UTR	NM_001316729, exon 6 of 6)	Qpct	protein-coding
commonpeak_15360	chr7	130936275	130936374	exon	NM_019564, exon 1 of 9)	Htra1	protein-coding
commonpeak_12607	chr4	63604681	63604780	intron	NR_028583, intron 1 of 1)	Gm11213	protein-coding
commonpeak_5767	chr15	59337263	59337373	intron	NM_153548, intron 25 of 28)	Sqle	protein-coding
commonpeak_9452	chr2	128967298	128967502	promoter-TSS	NM_178404)	Zc3h6	protein-coding
commonpeak_9755	chr2	16442537	16442636	intron	NM_026162, intron 1 of 13)	Plxdc2	protein-coding
commonpeak_10505	chr2	78663970	78664069	Intergenic		Ube2e3	protein-coding
commonpeak_12392	chr4	40853732	40853889	5' UTR	NM_022305, exon 1 of 6)	B4galt1	protein-coding
commonpeak_2257	chr11	79397467	79397566	intron	NM_010897, intron 5 of 57)	Nf1	protein-coding
commonpeak_7749	chr17	86655425	86655524	3' UTR	NM_011104, exon 15 of 15)	Epas1	protein-coding
commonpeak_14060	chr6	11212617	11212716	Intergenic		AA545190	ncRNA
commonpeak_19320	NT_187005.1	1797391	1797422	NA
commonpeak_18587	chrX	40168180	40168279	Intergenic		Cypt14	protein-coding
commonpeak_6762	chr16	77116602	77116701	3' UTR	NM_013918, exon 24 of 24)	Usp25	protein-coding
commonpeak_12550	chr4	59563793	59563892	Intergenic		Ptbp3	protein-coding
commonpeak_6159	chr15	98932259	98932425	exon	NM_011654, exon 4 of 4)	Tuba1b	protein-coding
commonpeak_18868	chrX	94015397	94015496	Intergenic		AU015836	ncRNA
commonpeak_5023	chr14	50896559	50896658	exon	NM_001370764, exon 1 of 4)	Klhl33	protein-coding
commonpeak_6755	chr16	73395739	73395838	Intergenic		Robo1	protein-coding
commonpeak_1479	chr11	3417039	3417127	non-coding	NR_110959, exon 6 of 6)	Limk2	protein-coding
commonpeak_2430	chr11	87080523	87080575	exon	NM_024262, exon 3 of 4)	Smg8	protein-coding
commonpeak_12617	chr4	64020653	64020733	5' UTR	NM_001369212, exon 2 of 25)	Tnc	protein-coding
commonpeak_1383	chr1	129472080	129472179	intron	NM_172485, intron 2 of 27)	Thsd7b	protein-coding
commonpeak_14916	chr6	9369523	9369622	Intergenic		Nxph1	protein-coding
commonpeak_4687	chr14	118131894	118131993	intron	NM_029578, intron 1 of 11)	Tgds	protein-coding
commonpeak_16625	chr8	45023567	45023656	exon	NM_001081286, exon 9 of 26)	AY512931	ncRNA
commonpeak_7250	chr17	33241145	33241340	3' UTR	NM_029952, exon 4 of 4)	Zfp955a	protein-coding
commonpeak_2862	chr12	119263894	119264147	Intergenic		Itgb8	protein-coding
commonpeak_2892	chr1	21679103	21679202	intron	NM_001160139, intron 1 of 14)	Kcnq5	protein-coding
commonpeak_13054	chr5	119358834	119358933	Intergenic		Gm7538	ncRNA
commonpeak_1650	chr11	50441254	50441353	Intergenic		Rufy1	protein-coding
commonpeak_19113	NT_166299.2	2571059	2571158	NA
commonpeak_2079	chr1	170815490	170815584	intron	NM_001081304, intron 8 of 15)	Atf6	protein-coding
commonpeak_18119	chrX	102933693	102933792	non-coding	NR_026596, exon 1 of 1)	Gm5126	ncRNA
commonpeak_3446	chr12	80109625	80109812	exon	NM_007564, exon 2 of 2)	Zfp36l1	protein-coding
commonpeak_1097	chr11	115950419	115950518	intron	NM_020483, intron 3 of 10)	Sap30bp	protein-coding
commonpeak_13913	chr5	88905794	88905893	intron	NM_001359211, intron 1 of 26)	Slc4a4	protein-coding
commonpeak_15140	chr7	111865680	111865779	Intergenic		Galnt18	protein-coding
commonpeak_12531	chr4	58073234	58073333	exon	NM_022814, exon 37 of 48)	Txndc8	protein-coding
commonpeak_16873	chr8	78408744	78408843	Intergenic		Pou4f2	protein-coding
commonpeak_1325	chr1	122893624	122893723	Intergenic		Gm28590	ncRNA
commonpeak_17927	chr9	81631545	81631599	promoter-TSS	NR_040396)	D430036J16Rik	ncRNA
commonpeak_10667	chr3	10321633	10321732	exon	NM_018864, exon 7 of 9)	Impa1	protein-coding
commonpeak_10638	chr3	100567571	100567752	exon	NM_010763, exon 13 of 13)	Tent5c	protein-coding
commonpeak_14659	chr6	52826095	52826194	intron	NM_173406, intron 2 of 4)	Jazf1	protein-coding
commonpeak_17332	chr9	14356767	14356866	exon	NM_028013, exon 2 of 2)	Endod1	protein-coding
commonpeak_314	chr10	29506471	29506570	exon	NM_028351, exon 2 of 5)	Rspo3	protein-coding
commonpeak_18459	chrX	169975557	169975656	non-coding	NR_029457, exon 2 of 2)	G530011O06Rik	ncRNA
commonpeak_8269	chr18	65594724	65594823	intron	NM_001361051, intron 1 of 8)	Zfp532	protein-coding
commonpeak_16295	chr8	120608712	120608811	3' UTR	NM_001308449, exon 4 of 4)	Gins2	protein-coding
commonpeak_19460	NT_187026.1	1133961	1134058	NA
commonpeak_5332	chr14	78892976	78893075	intron	NM_173758, intron 2 of 25)	Vwa8	protein-coding
commonpeak_9517	chr2	13437852	13437951	intron	NM_001081084, intron 22 of 66)	Cubn	protein-coding
commonpeak_11076	chr3	28843928	28844027	Intergenic		Rpl22l1	protein-coding
commonpeak_10639	chr3	100582078	100582177	exon	NM_010763, exon 11 of 13)	Tent5c	protein-coding
commonpeak_12207	chr4	149982004	149982168	exon	NM_001291004, exon 5 of 5)	H6pd	protein-coding
commonpeak_14593	chr6	43528866	43528965	intron	NM_001311111, intron 4 of 7)	9430018G01Rik	ncRNA
commonpeak_12918	chr5	108478213	108478312	intron	NM_172716, intron 5 of 10)	Pcgf3	protein-coding
commonpeak_19215	NT_187001.1	25891	25990	NA
commonpeak_8477	chr18	89299363	89299462	3' UTR	NM_001039173, exon 8 of 8)	Cd226	protein-coding
commonpeak_15125	chr7	11047704	11047803	Intergenic		Zscan4c	protein-coding
commonpeak_13841	chr5	73022087	73022186	exon	NM_028194, exon 63 of 63)	Slc10a4	protein-coding
commonpeak_19118	NT_166299.2	2791913	2791916	NA
commonpeak_19305	NT_187005.1	1039991	1040090	NA
commonpeak_14030	chr6	106723771	106723870	intron	NM_008370, intron 10 of 12)	Il5ra	protein-coding
commonpeak_16061	chr7	94693681	94693780	Intergenic		Tenm4	protein-coding
commonpeak_17574	chr9	47730023	47730122	intron	NM_001025600, intron 1 of 8)	Gm10677	ncRNA
commonpeak_2906	chr12	17939233	17939332	Intergenic		Hpcal1	protein-coding
commonpeak_13496	chr5	25057927	25058026	intron	NM_145401, intron 1 of 15)	Prkag2	protein-coding
commonpeak_13573	chr5	32349073	32349158	intron	NM_001081407, intron 50 of 58)	Plb1	protein-coding
commonpeak_10373	chr2	6102921	6102942	exon	NM_001159657, exon 3 of 4)	Proser2	protein-coding
commonpeak_5591	chr15	35875652	35875751	exon	NM_177151, exon 45 of 62)	Cox6c	protein-coding
commonpeak_883	chr1	10157018	10157094	intron	NM_001102430, intron 27 of 37)	Arfgef1	protein-coding
commonpeak_9872	chr2	175423100	175423199	exon	NM_001101804, exon 5 of 5).2	Gm14432	protein-coding
commonpeak_15784	chr7	44009079	44009178	Intergenic		Klk1b26	protein-coding
commonpeak_14365	chr6	148636414	148636486	Intergenic		Gm6313	ncRNA
commonpeak_12187	chr4	148912031	148912130	intron	NM_027195, intron 4 of 15)	Casz1	protein-coding
commonpeak_17312	chr9	124328576	124328675	Intergenic		2010315B03Rik	protein-coding
commonpeak_16147	chr8	105333276	105333301	exon	NM_177699, exon 13 of 22)	Tmem208	protein-coding
commonpeak_8281	chr18	66061301	66061357	exon	NM_178793, exon 11 of 11)	Lman1	protein-coding
commonpeak_15370	chr7	132053426	132053525	intron	NM_018867, intron 11 of 13)	Gpr26	protein-coding
commonpeak_19493	NT_187027.1	133190	133289	NA
commonpeak_8473	chr18	88115995	88116094	Intergenic		Socs6	protein-coding
commonpeak_894	chr1	10293292	10293391	Intergenic		Arfgef1	protein-coding
commonpeak_19261	NT_187004.1	1539199	1539235	NA
commonpeak_14530	chr6	38078883	38078982	exon	NM_080467, exon 10 of 21)	Tmem213	protein-coding
commonpeak_12419	chr4	43416496	43416595	exon	NM_199057, exon 2 of 12)	Rusc2	protein-coding
commonpeak_12615	chr4	64017544	64017679	exon	NM_001369213, exon 2 of 25)	Tnc	protein-coding
commonpeak_1739	chr11	54840256	54840355	3' UTR	NM_001363191, exon 5 of 5)	Lyrm7	protein-coding
commonpeak_2213	chr11	77716690	77716718	3' UTR	NM_001024205, exon 4 of 4)	Cryba1	protein-coding
commonpeak_13727	chr5	50821673	50821772	Intergenic		Mir8117	ncRNA
commonpeak_10728	chr3	107748917	107749012	exon	NM_007778, exon 6 of 9)	Csf1	protein-coding
commonpeak_16956	chr8	85639500	85639599	non-coding	NR_151665, exon 10 of 10)	Neto2	protein-coding
commonpeak_11773	chr4	119136459	119136511	3' UTR	NM_011400, exon 10 of 10)	Slc2a1	protein-coding
commonpeak_2013	chr11	6766848	6766947	Intergenic		Gm11981	ncRNA
commonpeak_3208	chr12	53837961	53838060	intron	NM_001370962, intron 5 of 11)	Egln3	protein-coding
commonpeak_3838	chr13	18774510	18774548	intron	NM_172120, intron 4 of 28)	Vps41	protein-coding
commonpeak_8340	chr18	69115306	69115405	Intergenic		Mir145b	ncRNA
commonpeak_15197	chr7	118243414	118243576	promoter-TSS	NR_027879)	Smg1	protein-coding
commonpeak_19571	NW_004058050.1	52953	53084	NA
commonpeak_10951	chr3	146847579	146847678	Intergenic		Ttll7	protein-coding
commonpeak_2534	chr1	191548300	191548399	exon	NM_001305233, exon 13 of 16)	Dtl	protein-coding
commonpeak_268	chr10	25648102	25648201	intron	NR_136909, intron 3 of 3)	Gm36908	ncRNA
commonpeak_15675	chr7	30281042	30281141	promoter-TSS	NR_152437)	Wdr62	protein-coding
commonpeak_113	chr10	121781194	121781293	3' UTR	NM_001242411, exon 22 of 22)	BC048403	protein-coding
commonpeak_5237	chr1	46819374	46819480	exon	NM_172653, exon 7 of 10)	Slc39a10	protein-coding
commonpeak_12238	chr4	151824274	151824373	intron	NM_001195565, intron 3 of 3)	Camta1	protein-coding
commonpeak_10543	chr2	84689013	84689140	TTS	NM_025885)	Tmx2	protein-coding
commonpeak_6142	chr15	97554266	97554365	Intergenic		Rpap3	protein-coding
commonpeak_14319	chr6	144985688	144985787	Intergenic		Bcat1	protein-coding
commonpeak_3001	chr12	24713878	24713915	3' UTR	NM_009104, exon 10 of 10)	Rrm2	protein-coding
commonpeak_204	chr10	17322993	17323092	Intergenic		Gm20125	ncRNA
commonpeak_13124	chr5	123435188	123435232	intron	NM_133917, intron 1 of 16)	Mlxip	protein-coding
commonpeak_2402	chr11	86107601	86107700	intron	NM_178309, intron 16 of 19)	Gm20759	ncRNA
commonpeak_7930	chr18	32135370	32135469	intron	NM_001042768, intron 3 of 9)	Proc	protein-coding
commonpeak_14638	chr6	49334185	49334282	exon	NM_001311112, exon 2 of 4)	Ccdc126	protein-coding
commonpeak_8993	chr19	56309026	56309125	intron	NM_001329935, intron 4 of 12)	Habp2	protein-coding
commonpeak_12061	chr4	142037746	142037793	5' UTR	NM_145402, exon 2 of 3)	4930455G09Rik	ncRNA
commonpeak_1614	chr11	49019085	49019184	Intergenic		Tgtp1	protein-coding
commonpeak_13014	chr5	115512534	115512633	intron	NM_011223, intron 1 of 10)	Pxn	protein-coding
commonpeak_19683	NW_019168505.1	167228	167230	NA
commonpeak_17777	chr9	65158207	65158306	intron	NM_008988, intron 2 of 13)	Igdcc3	protein-coding
commonpeak_2516	chr11	90535479	90535578	exon	NM_011505, exon 16 of 18)	Stxbp4	protein-coding
commonpeak_9803	chr2	167538816	167538913	exon	NM_011427, exon 2 of 3)	Snai1	protein-coding
commonpeak_7213	chr17	30127772	30127871	intron	NM_001356265, intron 2 of 5)	Zfand3	protein-coding
commonpeak_6808	chr16	87464688	87464753	intron	NM_024258, intron 3 of 17)	Usp16	protein-coding
commonpeak_19028	NT_039662.3	211894	211957	NA
commonpeak_19363	NT_187013.1	81720	81752	NA
commonpeak_63	chr10	116422552	116422651	intron	NM_021452, intron 2 of 2)	Kcnmb4os1	ncRNA
commonpeak_7931	chr18	32143360	32143459	Intergenic		Proc	protein-coding
commonpeak_10453	chr2	72687306	72687405	Intergenic		8430437L04Rik	ncRNA
commonpeak_13716	chr5	48961453	48961552	intron	NM_001199244, intron 1 of 7)	Kcnip4	protein-coding
commonpeak_1573	chr1	144001507	144001590	3' UTR	NM_009061, exon 5 of 5)	Rgs2	protein-coding
commonpeak_1401	chr11	30806220	30806308	exon	NM_134013, exon 7 of 47)	Psme4	protein-coding
commonpeak_1159	chr11	119776748	119776847	intron	NM_001306081, intron 6 of 32)	Rptoros	ncRNA
commonpeak_13999	chr6	100004049	100004148	Intergenic		Prok2	protein-coding
commonpeak_610	chr10	70283963	70284062	exon	NM_025807, exon 6 of 6)	Slc16a9	protein-coding
commonpeak_9964	chr2	181234070	181234168	exon	NM_183162, exon 9 of 19)	Helz2	protein-coding
commonpeak_15112	chr7	110151464	110151563	Intergenic		Wee1	protein-coding
commonpeak_1539	chr11	38870202	38870301	Intergenic		Gm12130	ncRNA
commonpeak_3726	chr13	115101530	115101641	5' UTR	NM_001033228, exon 1 of 29)	Itga1	protein-coding
commonpeak_3585	chr12	99160666	99160765	TTS	NR_038130)	4930474N09Rik	ncRNA
commonpeak_2425	chr11	86769801	86769878	3' UTR	NM_026191, exon 18 of 18)	Cltc	protein-coding
commonpeak_17229	chr9	115115286	115115385	intron	NM_148958, intron 4 of 11)	Osbpl10	protein-coding
commonpeak_10783	chr3	121045596	121045695	Intergenic		Rwdd3	protein-coding
commonpeak_17969	chr9	88116969	88117068	Intergenic		Mir12205	ncRNA
commonpeak_14293	chr6	13899365	13899464	Intergenic		1110019D14Rik	ncRNA
commonpeak_16991	chr8	89694237	89694336	Intergenic		Sall1	protein-coding
commonpeak_15570	chr7	21729852	21729951	Intergenic		Gm4175	protein-coding
commonpeak_13880	chr5	8339161	8339260	intron	NM_001007220, intron 2 of 28)	Adam22	protein-coding
commonpeak_10179	chr2	33733409	33733508	exon	NM_175184, exon 10 of 10)	Nron	ncRNA
commonpeak_8466	chr18	84854923	84855022	intron	NM_001348159, intron 1 of 5)	Cyb5a	protein-coding
commonpeak_788	chr10	8612758	8612857	Intergenic		Ust	protein-coding
commonpeak_15247	chr7	121414532	121414631	intron	NM_001081327, intron 1 of 1)	Hs3st2	protein-coding
commonpeak_6931	chr16	97959055	97959154	intron	NM_175428, intron 1 of 2)	Zbtb21	protein-coding
commonpeak_13185	chr5	128746802	128746901	intron	NM_021311, intron 13 of 21)	Piwil1	protein-coding
commonpeak_12219	chr4	150794930	150795029	Intergenic		Mir12196	ncRNA
commonpeak_7354	chr17	44608059	44608080	exon	NM_001271631, exon 5 of 5)	Runx2	protein-coding
commonpeak_16215	chr8	110224050	110224200	3' UTR	NM_146215, exon 2 of 2)	Cmtr2	protein-coding
commonpeak_16451	chr8	19694997	19695054	Intergenic		Gm21119	protein-coding
commonpeak_1404	chr11	30865380	30865527	exon	NM_134013, exon 43 of 47)	Gpr75	protein-coding
commonpeak_2785	chr12	110932758	110932857	exon	NM_001289510, exon 9 of 20)	Tecpr2	protein-coding
commonpeak_989	chr11	105336117	105336204	exon	NM_008626, exon 10 of 30)	Mrc2	protein-coding
commonpeak_9991	chr2	20690900	20690999	intron	NM_001081006, intron 4 of 21)	Etl4	protein-coding
commonpeak_138	chr10	12674892	12674990	intron	NM_011682, intron 33 of 73)	Utrn	protein-coding
commonpeak_16382	chr8	127400494	127400593	3' UTR	NM_001122850, exon 16 of 16)	Pard3	protein-coding
commonpeak_1752	chr1	155416023	155416122	intron	NM_011273, intron 1 of 14)	Xpr1	protein-coding
commonpeak_12344	chr4	32730263	32730362	exon	NM_001081392, exon 56 of 102)	Lyrm2	protein-coding
commonpeak_778	chr10	85386942	85386999	5' UTR	NM_028709, exon 1 of 17)	Btbd11	protein-coding
commonpeak_9118	chr2	101593420	101593519	intron	NM_001362687, intron 2 of 6)	B230118H07Rik	protein-coding
commonpeak_9072	chr19	6171990	6172089	3' UTR	NM_028967, exon 3 of 3)	Batf2	protein-coding
commonpeak_5399	chr15	100150628	100150727	intron	NR_037311, intron 1 of 3)	Dip2b	protein-coding
commonpeak_6825	chr16	90342427	90342475	Intergenic		Hunk	protein-coding
commonpeak_18816	chrX	82393021	82393120	Intergenic		Dmd	protein-coding
commonpeak_13206	chr5	131971971	131972070	intron	NM_001363480, intron 4 of 19)	4930563F08Rik	ncRNA
commonpeak_1759	chr11	5553923	5554012	Intergenic		Ccdc117	protein-coding
commonpeak_18366	chrX	152611165	152611337	3' UTR	NM_001359161, exon 7 of 7)	Shroom2	protein-coding
commonpeak_2821	chr12	112909189	112909288	exon	NM_010588, exon 26 of 26)	Mir6941	ncRNA
commonpeak_2955	chr12	21999506	21999605	Intergenic		Gm4425	pseudo
commonpeak_12830	chr5	101630141	101630240	Intergenic		Nkx6-1	protein-coding
commonpeak_2138	chr1	172936365	172936464	Intergenic		Olfr16	protein-coding
commonpeak_13073	chr5	120637590	120637689	Intergenic		Cfap73	protein-coding
commonpeak_13682	chr5	4398330	4398429	Intergenic		Mterf1b	protein-coding
commonpeak_8610	chr19	23207415	23207494	3' UTR	NM_001252684, exon 25 of 25)	Mir1192	ncRNA
commonpeak_11986	chr4	136442951	136443050	exon	NM_001285484, exon 2 of 2)	Htr1d	protein-coding
commonpeak_3820	chr13	15839962	15840061	intron	NR_155430, intron 3 of 3)	A530046M15Rik	ncRNA
commonpeak_1946	chr1	163443515	163443614	Intergenic		Gorab	protein-coding
commonpeak_15527	chr7	17601473	17601572	Intergenic		Psg-ps1	pseudo
commonpeak_9708	chr2	158514519	158514618	intron	NM_001145015, intron 1 of 14)	Arhgap40	protein-coding
commonpeak_11096	chr3	32228536	32228635	Intergenic		4930429B21Rik	ncRNA
commonpeak_12167	chr4	148062612	148062711	Intergenic		Mthfr	protein-coding
commonpeak_12891	chr5	106121965	106122064	Intergenic		Gm32921	ncRNA
commonpeak_1813	chr11	58973064	58973163	TTS	NM_031172)	Trim11	protein-coding
commonpeak_936	chr11	100320042	100320148	5' UTR	NM_011508, exon 1 of 4)	Eif1	protein-coding
commonpeak_10597	chr2	92980581	92980680	exon	NM_001368848, exon 6 of 8)	4631405J19Rik	ncRNA
commonpeak_15156	chr7	112693266	112693365	intron	NM_001166584, intron 1 of 13)	Tead1	protein-coding
commonpeak_12966	chr5	111479985	111480084	Intergenic		Mn1	protein-coding
commonpeak_1419	chr11	31367850	31367949	intron	NM_011491, intron 1 of 3)	Stc2	protein-coding
commonpeak_18823	chrX	8382724	8382823	Intergenic		Ssxb9	protein-coding
commonpeak_3471	chr12	81573707	81573806	3' UTR	NM_001347386, exon 9 of 9)	Adam21	protein-coding
commonpeak_7910	chr18	31680276	31680375	intron	NM_172965, intron 12 of 20)	Sap130	protein-coding
commonpeak_13319	chr5	14156486	14156585	intron	NM_011348, intron 2 of 16)	Sema3e	protein-coding
commonpeak_15904	chr7	66419166	66419265	exon	NM_053080, exon 3 of 13)	Aldh1a3	protein-coding
commonpeak_6734	chr16	64769105	64769203	exon	NM_026273, exon 2 of 3)	4930453N24Rik	protein-coding
commonpeak_11686	chr4	109016827	109016830	promoter-TSS	NR_030432)	Mir761	ncRNA
commonpeak_744	chr10	81905049	81905130	exon	NM_001368187, exon 5 of 5)	Zfp781	protein-coding
commonpeak_17970	chr9	88327820	88327973	exon	NM_011851, exon 1 of 9)	Nt5e	protein-coding
commonpeak_15848	chr7	55924345	55924398	intron	NM_011370, intron 26 of 30)	Nipa2	protein-coding
commonpeak_554	chr10	63733011	63733110	intron	NM_177612, intron 5 of 17)	Ctnna3	protein-coding
commonpeak_18241	chrX	134377506	134377605	Intergenic		Drp2	protein-coding
commonpeak_10538	chr2	84444030	84444129	exon	NM_001177319, exon 7 of 8)	Calcrl	protein-coding
commonpeak_4705	chr14	119095319	119095418	exon	NM_001081252, exon 2 of 39)	Gm16835	ncRNA
commonpeak_10491	chr2	76070241	76070340	intron	NM_001081033, intron 12 of 19)	Ttc30a1	protein-coding
commonpeak_9935	chr2	177378784	177378883	Intergenic		Zfp970	protein-coding
commonpeak_17003	chr8	91280407	91280506	intron	NM_173431, intron 10 of 25)	Rpgrip1l	protein-coding
commonpeak_18064	chr9	98309605	98309704	intron	NM_001357445, intron 1 of 3)	Nmnat3	protein-coding
commonpeak_15107	chr7	109736975	109737004	exon	NM_020050, exon 5 of 5)	Ascl3	protein-coding
commonpeak_4227	chr1	36103688	36103852	exon	NM_015818, exon 2 of 2)	Hs6st1	protein-coding
commonpeak_2902	chr12	17361121	17361152	exon	NM_001008421, exon 8 of 21)	Mir3066	ncRNA
commonpeak_5996	chr15	8293198	8293270	exon	NM_027707, exon 45 of 47)	Cplane1	protein-coding
commonpeak_2009	chr11	67508708	67508807	Intergenic		Gas7	protein-coding
commonpeak_15712	chr7	34399564	34399663	Intergenic		Lsm14a	protein-coding
commonpeak_3012	chr12	26443624	26443723	3' UTR	NM_021384, exon 6 of 6)	Rsad2	protein-coding
commonpeak_16200	chr8	109833466	109833557	exon	NM_001301211, exon 9 of 23)	Snord71	snoRNA
commonpeak_10807	chr3	123107529	123107689	intron	NM_080451, intron 4 of 4)	Myoz2	protein-coding
commonpeak_10785	chr3	121096878	121096977	Intergenic		Rwdd3	protein-coding
commonpeak_4529	chr13	94358507	94358689	promoter-TSS	NM_009680)	Gm9776	ncRNA
commonpeak_17727	chr9	60882951	60883050	Intergenic		Uaca	protein-coding
commonpeak_17544	chr9	44786773	44786870	intron	NM_023831, intron 8 of 11)	Tmem25	protein-coding
commonpeak_7972	chr18	35325441	35325475	exon	NM_001360814, exon 6 of 10)	Lrrtm2	protein-coding
commonpeak_9927	chr2	177044946	177045045	Intergenic		Gm2004	protein-coding
commonpeak_10630	chr2	9857347	9857379	3' UTR	NM_008091, exon 6 of 6)	Gata3	protein-coding
commonpeak_11097	chr3	32245968	32246067	Intergenic		4930429B21Rik	ncRNA
commonpeak_15689	chr7	31266956	31267055	Intergenic		Scgb2b1	protein-coding
commonpeak_7585	chr17	72848603	72848666	exon	NM_001357368, exon 3 of 3)	Ypel5	protein-coding
commonpeak_6974	chr17	14961135	14961222	promoter-TSS	NM_024250)	Phf10	protein-coding
commonpeak_10468	chr2	7408381	7408464	Intergenic		Celf2	protein-coding
commonpeak_6578	chr16	44731368	44731467	exon	NM_145972, exon 6 of 9)	Nepro	protein-coding
commonpeak_10995	chr3	153910862	153910874	promoter-TSS	NR_028561)	Rabggtb	protein-coding
commonpeak_14009	chr6	100103256	100103355	Intergenic		Rybp	protein-coding
commonpeak_508	chr10	60201971	60202070	intron	NM_016803, intron 1 of 3)	Chst3	protein-coding
commonpeak_1844	chr11	6006146	6006206	intron	NM_001174053, intron 3 of 19)	Ykt6	protein-coding
commonpeak_2483	chr11	89060301	89060457	promoter-TSS	NR_110336)	Dgke	protein-coding
commonpeak_687	chr10	79320852	79320878	Intergenic		Vmn2r82	protein-coding
commonpeak_2334	chr11	82878158	82878257	non-coding	NR_102719, exon 9 of 9)	Rffl	protein-coding
commonpeak_12376	chr4	36696062	36696161	intron	NM_001166000, intron 1 of 8)	Lingo2	protein-coding
commonpeak_4919	chr1	43628764	43628863	Intergenic		Ecrg4	protein-coding
commonpeak_14900	chr6	91233258	91233407	exon	NM_007992, exon 2 of 18)	Fbln2	protein-coding
commonpeak_6889	chr16	94395338	94395437	intron	NM_009441, intron 10 of 45)	Pigp	protein-coding
commonpeak_930	chr1	107607398	107607497	3' UTR	NM_011459, exon 7 of 7)	Serpinb8	protein-coding
commonpeak_7688	chr17	80480137	80480365	5' UTR	NM_009231, exon 1 of 22)	Sos1	protein-coding
commonpeak_13826	chr5	67380342	67380441	Intergenic		Bend4	protein-coding
commonpeak_9639	chr2	152942017	152942116	3' UTR	NM_001159376, exon 7 of 7)	Foxs1	protein-coding
commonpeak_6432	chr16	32084508	32084607	exon	NM_001111025, exon 6 of 6)	Pak2	protein-coding
commonpeak_14923	chr6	93936425	93936524	intron	NM_001029850, intron 2 of 23)	Magi1	protein-coding
commonpeak_11046	chr3	21425130	21425229	Intergenic		Tbl1xr1	protein-coding
commonpeak_17352	chr9	19647766	19647801	exon	NM_172918, exon 9 of 9)	Olfr856-ps1	pseudo
commonpeak_8679	chr19	30056245	30056345	exon	NM_144873, exon 3 of 16)	Uhrf2	protein-coding
commonpeak_2038	chr1	169692475	169692531	3' UTR	NM_009063, exon 5 of 5)	Rgs5	protein-coding
commonpeak_1392	chr11	29758369	29758468	intron	NM_146016, intron 32 of 41)	Rtn4	protein-coding
commonpeak_11243	chr3	57782029	57782128	intron	NR_130743, intron 4 of 9)	Rnf13	protein-coding
commonpeak_18640	chrX	53669261	53669340	3' UTR	NM_001018063, exon 1 of 1)	Rtl8b	protein-coding
commonpeak_10384	chr2	64642009	64642108	Intergenic		Grb14	protein-coding
commonpeak_9471	chr2	129337153	129337252	Intergenic		Il1a	protein-coding
commonpeak_729	chr10	81663840	81663939	exon	NM_001142963, exon 4 of 4)	Gm10778	protein-coding
commonpeak_18394	chrX	155574904	155574975	exon	NM_001093750, exon 3 of 3)	Ptchd1	protein-coding
commonpeak_10452	chr2	72673492	72673591	Intergenic		8430437L04Rik	ncRNA
commonpeak_13167	chr5	125460096	125460129	3' UTR	NM_001359486, exon 4 of 4)	Aacs	protein-coding
commonpeak_1829	chr11	59551613	59551712	intron	NR_153314, intron 4 of 9)	Nlrp3	protein-coding
commonpeak_16952	chr8	85525627	85525647	3' UTR	NM_173866, exon 12 of 12)	Dnaja2	protein-coding
commonpeak_7016	chr17	17182382	17182481	intron	NM_001357988, intron 1 of 3)	Gm38396	protein-coding
commonpeak_7995	chr18	36493462	36493561	Intergenic		Hbegf	protein-coding
commonpeak_7811	chr18	12754016	12754115	exon	NM_181731, exon 5 of 6)	Cabyr	protein-coding
commonpeak_11432	chr3	87642694	87642793	intron	NM_001003912, intron 1 of 39)	Arhgef11	protein-coding
commonpeak_609	chr10	70282407	70282506	exon	NM_025807, exon 5 of 6)	Slc16a9	protein-coding
commonpeak_14761	chr6	7720339	7720419	Intergenic		Asns	protein-coding
commonpeak_17466	chr9	31381589	31381688	TTS	NM_001368846)	Nfrkb	protein-coding
commonpeak_4167	chr13	56728520	56728524	exon	NM_001164041, exon 4 of 7)	Smad5	protein-coding
commonpeak_12922	chr5	108646019	108646130	TTS	NM_001357029)	Idua	protein-coding
commonpeak_6602	chr1	64735728	64735801	exon	NM_022721, exon 2 of 2)	Fzd5	protein-coding
commonpeak_2194	chr11	76792805	76792946	intron	NM_007754, intron 13 of 20)	Gosr1	protein-coding
commonpeak_6162	chr1	59900698	59900797	Intergenic		Fam117b	protein-coding
commonpeak_2144	chr1	173901702	173901773	exon	NM_001301745, exon 5 of 7)	Ifi211	protein-coding
commonpeak_6055	chr15	87524256	87524355	Intergenic		Tafa5	protein-coding
commonpeak_7014	chr17	17109143	17109242	Intergenic		Zfp97	protein-coding
commonpeak_6829	chr16	9079721	9079820	Intergenic		1810013L24Rik	protein-coding
commonpeak_13635	chr5	38101537	38101636	intron	NM_026959, intron 2 of 10)	Nsg1	protein-coding
commonpeak_2883	chr12	15606096	15606195	Intergenic		Mir6387	ncRNA
commonpeak_370	chr10	41464890	41464967	exon	NM_001277229, exon 6 of 6)	Mical1	protein-coding
commonpeak_11343	chr3	7553599	7553650	3' UTR	NM_173181, exon 9 of 9)	Zc2hc1a	protein-coding
commonpeak_1984	chr1	165874328	165874427	3' UTR	NM_198934, exon 17 of 17)	Pou2f1	protein-coding
commonpeak_5411	chr15	100670267	100670366	promoter-TSS	NM_001368666)	Bin2	protein-coding
commonpeak_18052	chr9	97453717	97453840	intron	NM_022319, intron 17 of 17)	Trim42	protein-coding
commonpeak_6643	chr16	5015102	5015204	3' UTR	NM_028720, exon 16 of 16)	Rogdi	protein-coding
commonpeak_16233	chr8	111865522	111865561	3' UTR	NM_025781, exon 3 of 3)	Tmem170	protein-coding
commonpeak_1949	chr1	163647467	163647566	Intergenic		Mettl11b	protein-coding
commonpeak_15192	chr7	118180464	118180499	exon	NM_001031814, exon 26 of 63)	Arl6ip1	protein-coding
commonpeak_18242	chrX	134409997	134410096	intron	NM_010078, intron 1 of 22)	Drp2	protein-coding
commonpeak_13900	chr5	86147121	86147215	intron	NM_172712, intron 12 of 32)	Uba6	protein-coding
commonpeak_5092	chr14	56624021	56624143	exon	NM_001145978, exon 24 of 35)	Gm16573	ncRNA
commonpeak_16231	chr8	111714262	111714294	exon	NM_001198839, exon 5 of 7)	Bcar1	protein-coding
commonpeak_6956	chr17	12313368	12313467	intron	NM_001357722, intron 1 of 25)	Map3k4	protein-coding
commonpeak_15639	chr7	27926095	27926194	intron	NM_028538, intron 2 of 3)	Zfp974	protein-coding
commonpeak_7580	chr17	71658797	71658896	3' UTR	NM_175639, exon 18 of 18)	Togaram2	protein-coding
commonpeak_8306	chr18	67023935	67024034	Intergenic		Gnal	protein-coding
commonpeak_4591	chr13	98569537	98569636	Intergenic		Tmem174	protein-coding
commonpeak_153	chr10	127997241	127997340	intron	NM_013786, intron 3 of 5)	Hsd17b6	protein-coding
commonpeak_11007	chr3	157897287	157897338	exon	NM_145953, exon 11 of 12)	Cth	protein-coding
commonpeak_12910	chr5	107725996	107726095	promoter-TSS	NM_001267621)	Gfi1	protein-coding
commonpeak_14629	chr6	49096640	49096739	intron	NM_023670, intron 10 of 14)	Malsu1	protein-coding
commonpeak_16536	chr8	31166710	31166728	exon	NM_026453, exon 2 of 10)	Mak16	protein-coding
commonpeak_13094	chr5	122254224	122254323	intron	NM_001039153, intron 5 of 13)	Tctn1	protein-coding
commonpeak_9971	chr2	18212076	18212174	non-coding	NR_045538, exon 23 of 23)	Mllt10	protein-coding
commonpeak_5851	chr15	6799202	6799222	3' UTR	NM_030168, exon 38 of 38)	Osmr	protein-coding
commonpeak_2596	chr1	195012725	195012824	Intergenic		A330023F24Rik	ncRNA
commonpeak_8493	chr1	89766343	89766442	exon	NM_178119, exon 12 of 18)	4933400F21Rik	ncRNA
commonpeak_4000	chr13	38955735	38955834	exon	NM_001170430, exon 2 of 10)	Slc35b3	protein-coding
commonpeak_15826	chr7	48740276	48740375	Intergenic		Zdhhc13	protein-coding
commonpeak_13384	chr5	148332043	148332209	3' UTR	NM_001301424, exon 13 of 13)	Slc7a1	protein-coding
commonpeak_4897	chr14	3403952	3404051	TTS	NM_029288).2	Gm10409	pseudo
commonpeak_4232	chr13	62083906	62083983	Intergenic		Zfp808	protein-coding
commonpeak_14489	chr6	33494429	33494528	intron	NM_009148, intron 9 of 17)	Exoc4	protein-coding
commonpeak_19647	NW_016097317.1	150654	150753	NA
commonpeak_6080	chr1	58935887	58935982	exon	NM_172406, exon 3 of 16)	Trak2	protein-coding
commonpeak_1945	chr1	163416120	163416219	Intergenic		Gorab	protein-coding
commonpeak_1532	chr1	138259857	138259956	Intergenic		Atp6v1g3	protein-coding
commonpeak_7733	chr17	85985466	85985565	intron	NM_030133, intron 20 of 20)	Srbd1	protein-coding
commonpeak_12229	chr4	151235616	151235715	intron	NM_001081557, intron 6 of 23)	Gm13090	protein-coding
commonpeak_7555	chr17	7053594	7053693	intron	NM_001033442, intron 2 of 3)	Gm1604b	protein-coding
commonpeak_9740	chr2	163038406	163038505	intron	NM_172150, intron 10 of 12)	Mybl2	protein-coding
commonpeak_16680	chr8	5310129	5310228	Intergenic		Slc10a2	protein-coding
commonpeak_12535	chr4	58292233	58292332	intron	NM_001037130, intron 1 of 12)	Musk	protein-coding
commonpeak_13648	chr5	39707409	39707508	Intergenic		Hs3st1	protein-coding
commonpeak_10766	chr3	114219633	114219732	3' UTR	NM_007729, exon 67 of 67)	Col11a1	protein-coding
commonpeak_16878	chr8	78819985	78820084	5' UTR	NM_001191004, exon 2 of 5)	Lsm6	protein-coding
commonpeak_13344	chr5	144187187	144187278	3' UTR	NM_001081109, exon 14 of 14)	Bhlha15	protein-coding
commonpeak_14789	chr6	83279891	83279990	intron	NM_001166067, intron 14 of 24)	Mthfd2	protein-coding
commonpeak_5173	chr14	61605810	61605892	TTS	NM_001164220)	Kcnrg	protein-coding
commonpeak_19663	NW_016097320.1	98416	98497	NA
commonpeak_7590	chr1	77368213	77368312	3' UTR	NM_007936, exon 18 of 18)	Mir6352	ncRNA
commonpeak_10894	chr3	139005111	139005210	intron	NM_001040690, intron 4 of 14)	Rap1gds1	protein-coding
commonpeak_19090	NT_166287.2	424546	424607	NA
commonpeak_4861	chr14	30984364	30984468	exon	NM_011849, exon 14 of 15)	Glt8d1	protein-coding
commonpeak_12276	chr4	155342845	155342944	intron	NM_008860, intron 4 of 17)	Prkcz	protein-coding
commonpeak_11458	chr3	89268455	89268486	3' UTR	NM_009057, exon 6 of 6)	Dpm3	protein-coding
commonpeak_8706	chr19	3198257	3198356	promoter-TSS	NR_045304)	1700030N03Rik	ncRNA
commonpeak_653	chr10	7670952	7671054	exon	NM_145706, exon 4 of 8)	Nup43	protein-coding
commonpeak_15819	chr7	46901110	46901169	intron	NM_001348089, intron 6 of 9)	Tsg101	protein-coding
commonpeak_13855	chr5	75544111	75544210	Intergenic		Kit	protein-coding
commonpeak_1332	chr11	23296822	23296850	3' UTR	NM_134014, exon 26 of 26)	Usp34	protein-coding
commonpeak_15132	chr7	111081602	111081706	intron	NM_001040131, intron 1 of 20)	Eif4g2	protein-coding
commonpeak_13844	chr5	73534544	73534643	intron	NR_153313, intron 6 of 9)	Dcun1d4	protein-coding
commonpeak_3902	chr13	28324380	28324479	Intergenic		Prl5a1	protein-coding
commonpeak_17026	chr8	93958217	93958316	3' UTR	NM_001113384, exon 8 of 8)	Amfr	protein-coding
commonpeak_15337	chr7	128755250	128755349	intron	NM_001029982, intron 4 of 18)	Sec23ip	protein-coding
commonpeak_14379	chr6	149041720	149041819	intron	NM_177192, intron 5 of 20)	Dennd5b	protein-coding
commonpeak_6205	chr16	10960578	10960800	3' UTR	NM_019980, exon 4 of 4)	Litaf	protein-coding
commonpeak_46	chr10	11457746	11457845	TTS	NM_010146)	Epm2a	protein-coding
commonpeak_10939	chr3	145649796	145649910	5' UTR	NM_010516, exon 1 of 5)	Ccn1	protein-coding
commonpeak_13582	chr5	33426772	33426871	Intergenic		Nkx1-1	protein-coding
commonpeak_11218	chr3	55583568	55583667	Intergenic		Dclk1	protein-coding
commonpeak_11133	chr3	36850770	36850869	Intergenic		4932438A13Rik	protein-coding
commonpeak_16877	chr8	78813851	78813950	intron	NM_030145, intron 1 of 3)	Lsm6	protein-coding
commonpeak_18301	chrX	142694131	142694230	intron	NR_152447, intron 2 of 8)	Tmem164	protein-coding
commonpeak_7806	chr18	11944791	11944799	3' UTR	NM_001146287, exon 10 of 10)	Mir1901	ncRNA
commonpeak_18932	chrY	7634144	7634243	Intergenic		Gm20826	protein-coding
commonpeak_9915	chr2	176715408	176715507	intron	NM_001099327, intron 2 of 4)	Gm14305	protein-coding
commonpeak_12973	chr5	111659484	111659583	Intergenic		C130026L21Rik	ncRNA
commonpeak_3766	chr13	120127075	120127174	Intergenic		Gm20767	protein-coding
commonpeak_18485	chrX	23791862	23791961	intron	NM_175180, intron 13 of 19)	Wdr44	protein-coding
commonpeak_3235	chr12	55676421	55676520	exon	NM_001003719, exon 33 of 40)	Insm2	protein-coding
commonpeak_15623	chr7	27673468	27673591	exon	NM_001290528, exon 1 of 10)	Map3k10	protein-coding
commonpeak_2205	chr11	77459914	77459972	3' UTR	NM_177710, exon 15 of 15)	Coro6	protein-coding
commonpeak_11466	chr3	90017202	90017387	intron	NM_001357307, intron 16 of 26)	Mir7669	ncRNA
commonpeak_7399	chr17	49002529	49002628	intron	NM_027452, intron 1 of 2)	Lrfn2	protein-coding
commonpeak_15400	chr7	134848058	134848153	intron	NM_001033420, intron 23 of 51)	Insyn2a	protein-coding
commonpeak_14278	chr6	13628576	13628628	exon	NM_175312, exon 5 of 5)	Tmem168	protein-coding
commonpeak_19359	NT_187012.1	85810	85900	NA
commonpeak_13670	chr5	43616810	43616909	TTS	NM_001135172)	C1qtnf7	protein-coding
commonpeak_18341	chrX	148921498	148921597	intron	NM_001114383, intron 6 of 6)	Luzp4	protein-coding
commonpeak_16145	chr8	105328106	105328203	intron	NM_025486, intron 2 of 5)	Tmem208	protein-coding
commonpeak_3495	chr12	83634179	83634206	intron	NM_027349, intron 1 of 18)	Rbm25	protein-coding
commonpeak_4159	chr13	55830551	55830650	intron	NM_011097, intron 1 of 2)	Pitx1	protein-coding
commonpeak_13877	chr5	82377333	82377432	Intergenic		1700031L13Rik	ncRNA
commonpeak_10138	chr2	3186686	3186785	intron	NM_001347067, intron 3 of 7)	Fam171a1	protein-coding
commonpeak_11	chr10	105189580	105189679	3' UTR	NM_177368, exon 12 of 12)	Tmtc2	protein-coding
commonpeak_3560	chr12	91575765	91575804	exon	NM_175335, exon 3 of 9)	Gtf2a1	protein-coding
commonpeak_2203	chr1	177450136	177450161	3' UTR	NM_001355099, exon 2 of 2)	Zbtb18	protein-coding
commonpeak_1688	chr1	151818497	151818626	exon	NM_001311165, exon 21 of 21)	Edem3	protein-coding
commonpeak_7777	chr17	91548726	91548865	Intergenic		Nrxn1	protein-coding
commonpeak_9696	chr2	157633709	157633808	Intergenic		Blcap	protein-coding
commonpeak_9813	chr2	168063712	168063811	Intergenic		Pard6b	protein-coding
commonpeak_5155	chr14	60128322	60128421	Intergenic		Atp8a2	protein-coding
commonpeak_17288	chr9	122841184	122841283	intron	NM_001363262, intron 2 of 2)	Gm35549	protein-coding
commonpeak_15865	chr7	59987542	59987641	intron	NR_146211, intron 9 of 171)	Snord64	snoRNA
commonpeak_4618	chr1	40731644	40731743	intron	NM_001033289, intron 3 of 11)	Slc9a2	protein-coding
commonpeak_1112	chr1	111674110	111674209	Intergenic		Dsel	protein-coding
commonpeak_19140	NT_166305.2	2704451	2704550	NA
commonpeak_2570	chr1	193522572	193522671	Intergenic		Mir205	ncRNA
commonpeak_16852	chr8	74005803	74005902	Intergenic		Large1	protein-coding
commonpeak_8760	chr19	36986595	36986762	exon	NM_001080706, exon 20 of 38)	Btaf1	protein-coding
commonpeak_2309	chr1	181177474	181177693	3' UTR	NM_145514, exon 14 of 14)	Cnih4	protein-coding
commonpeak_18251	chrX	134721374	134721473	exon	NM_001166380, exon 5 of 5)	Armcx1	protein-coding
commonpeak_11384	chr3	83796443	83796542	Intergenic		Sfrp2	protein-coding
commonpeak_566	chr10	67220469	67220564	exon	NM_001242396, exon 7 of 25)	Jmjd1c	protein-coding
commonpeak_6309	chr16	19771641	19771740	3' UTR	NM_001159408, exon 5 of 5)	B3gnt5	protein-coding
commonpeak_8605	chr19	21812506	21812604	exon	NM_031997, exon 11 of 25)	Cemip2	protein-coding
commonpeak_8578	chr19	17027905	17028004	intron	NM_181348, intron 6 of 19)	Prune2	protein-coding
commonpeak_5058	chr14	54382495	54382594	intron	NM_011405, intron 4 of 11)	Oxa1l	protein-coding
commonpeak_8367	chr18	7485920	7486019	intron	NM_001081287, intron 3 of 16)	Mpp7	protein-coding
commonpeak_12755	chr4	89540377	89540476	Intergenic		Dmrta1	protein-coding
commonpeak_16836	chr8	72405580	72405679	intron	NM_001289859, intron 1 of 21)	Eps15l1	protein-coding
commonpeak_1192	chr11	121299510	121299653	intron	NM_001363033, intron 7 of 7)	Foxk2	protein-coding
commonpeak_10092	chr2	29248151	29248169	promoter-TSS	NM_133501)	Ntng2	protein-coding
commonpeak_14932	chr6	97287150	97287249	3' UTR	NM_145148, exon 24 of 24)	Lmod3	protein-coding
commonpeak_288	chr10	26934190	26934219	Intergenic		Arhgap18	protein-coding
commonpeak_10424	chr2	69973326	69973425	exon	NM_001303033, exon 23 of 39)	Myo3b	protein-coding
commonpeak_6047	chr15	86298668	86298767	intron	NM_001358062, intron 2 of 9)	Tbc1d22a	protein-coding
commonpeak_14322	chr6	145266586	145266707	Intergenic		Gm15706	ncRNA
commonpeak_15135	chr7	111609228	111609327	intron	NM_173739, intron 2 of 10)	Galnt18	protein-coding
commonpeak_11155	chr3	39292133	39292232	Intergenic		Fat4	protein-coding
commonpeak_14791	chr6	83438305	83438333	intron	NM_183138, intron 2 of 10)	Tet3	protein-coding
commonpeak_16095	chr7	98481291	98481390	Intergenic		Lrrc32	protein-coding
commonpeak_16554	chr8	33717362	33717375	Intergenic		Gtf2e2	protein-coding
commonpeak_8662	chr1	92919773	92919824	exon	NM_181405, exon 11 of 11)	Rnpepl1	protein-coding
commonpeak_19476	NT_187026.1	661933	661960	NA
commonpeak_16943	chr8	85037039	85037114	promoter-TSS	NM_001364034)	Tnpo2	protein-coding
commonpeak_16616	chr8	4287889	4287910	3' UTR	NM_010485, exon 6 of 6)	Timm44	protein-coding
commonpeak_5770	chr15	59348525	59348610	intron	NM_153548, intron 15 of 28)	Washc5	protein-coding
commonpeak_14796	chr6	83814744	83814843	exon	NM_146169, exon 3 of 5)	Paip2b	protein-coding
commonpeak_748	chr10	82739138	82739184	exon	NM_001081218, exon 14 of 15)	Nfyb	protein-coding
commonpeak_13535	chr5	28328972	28329071	intron	NM_028234, intron 1 of 18)	Rbm33	protein-coding
commonpeak_7227	chr17	3167950	3168173	exon	NM_134123, exon 7 of 20)	Scaf8	protein-coding
commonpeak_15931	chr7	6991555	6991733	Intergenic		Aurkc	protein-coding
commonpeak_976	chr11	104440602	104440887	intron	NM_001359634, intron 2 of 14)	Kansl1	protein-coding
commonpeak_11588	chr3	98442355	98442454	Intergenic		Hsd3b4	protein-coding
commonpeak_5947	chr15	79215125	79215224	intron	NR_029470, intron 4 of 4)	Pick1	protein-coding
commonpeak_7751	chr17	86656049	86656148	3' UTR	NM_011104, exon 15 of 15)	Epas1	protein-coding
commonpeak_15497	chr7	144519306	144519344	exon	NM_001195086, exon 7 of 32)	Ppfia1	protein-coding
commonpeak_6656	chr1	65207156	65207255	intron	NM_011086, intron 8 of 41)	Pikfyve	protein-coding
commonpeak_2231	chr11	78313311	78313410	exon	NM_017407, exon 6 of 24)	Aldoc	protein-coding
commonpeak_5687	chr1	55022981	55023080	intron	NM_031179, intron 1 of 24)	Sf3b1	protein-coding
commonpeak_18966	NT_039382.4	28639	28738	NA
commonpeak_16524	chr8	27178651	27178750	Intergenic		Rab11fip1	protein-coding
commonpeak_6010	chr15	83670394	83670493	intron	NM_022723, intron 4 of 21)	Scube1	protein-coding
commonpeak_6818	chr16	90047890	90047989	Intergenic		Tiam1	protein-coding
commonpeak_17343	chr9	15262050	15262178	3' UTR	NM_001364533, exon 11 of 11)	Med17	protein-coding
commonpeak_4820	chr14	27481143	27481219	exon	NM_001114879, exon 24 of 24)	Ccdc66	protein-coding
commonpeak_3008	chr12	25094434	25094546	3' UTR	NM_010496, exon 3 of 3)	Id2	protein-coding
commonpeak_16846	chr8	72912074	72912174	exon	NM_010687, exon 7 of 15)	Mir28b	ncRNA
commonpeak_4664	chr14	106359833	106359932	Intergenic		1700128A07Rik	ncRNA
commonpeak_13552	chr5	30114089	30114188	exon	NM_001167879, exon 4 of 6)	3110082J24Rik	protein-coding
commonpeak_5194	chr14	63620310	63620409	intron	NM_173393, intron 1 of 2)	Xkr6	protein-coding
commonpeak_16156	chr8	105758483	105758582	promoter-TSS	NM_001368385)	Gfod2	protein-coding
commonpeak_14251	chr6	134087535	134087634	intron	NM_001303102, intron 2 of 8)	Etv6	protein-coding
commonpeak_14926	chr6	94153284	94153383	intron	NR_130996, intron 1 of 1)	4930511A08Rik	ncRNA
commonpeak_10296	chr2	49245974	49246035	5' UTR	NM_001290656, exon 1 of 10)	Mbd5	protein-coding
commonpeak_8827	chr19	40915936	40916035	exon	NM_028319, exon 5 of 5)	Zfp518a	protein-coding
commonpeak_18309	chrX	142906330	142906429	intron	NM_019496, intron 2 of 5)	Ammecr1	protein-coding
commonpeak_8634	chr19	27253818	27253835	3' UTR	NM_001161420, exon 18 of 18)	Vldlr	protein-coding
commonpeak_7202	chr17	29847552	29847651	intron	NM_001368423, intron 6 of 16)	Mdga1	protein-coding
commonpeak_6461	chr16	33710345	33710444	intron	NM_175256, intron 1 of 14)	Heg1	protein-coding
commonpeak_18414	chrX	160089755	160089854	exon	NM_001163085, exon 14 of 29)	Pdha1	protein-coding
commonpeak_13306	chr5	139895988	139896087	Intergenic		Elfn1	protein-coding
commonpeak_6544	chr16	4052925	4053024	intron	NR_152409, intron 10 of 17)	Dnase1	protein-coding
commonpeak_18210	chrX	12696161	12696257	exon	NM_012005, exon 22 of 30)	1810030O07Rik	protein-coding
commonpeak_4487	chr13	8836718	8836817	intron	NM_001039388, intron 10 of 13)	Wdr37	protein-coding
commonpeak_15355	chr7	130834494	130834597	Intergenic		Plekha1	protein-coding
commonpeak_3402	chr12	76328239	76328338	exon	NM_001101471, exon 2 of 2)	Akap5	protein-coding
commonpeak_253	chr10	23021362	23021461	Intergenic		Tcf21	protein-coding
commonpeak_14817	chr6	84791345	84791371	exon	NM_177077, exon 19 of 22)	Cyp26b1	protein-coding
commonpeak_5089	chr14	56245944	56246043	Intergenic		Gzmc	protein-coding
commonpeak_11631	chr4	106382155	106382254	intron	NM_183225, intron 30 of 67)	Usp24	protein-coding
commonpeak_4202	chr13	59275369	59275468	Intergenic		Agtpbp1	protein-coding
commonpeak_4397	chr13	74038059	74038158	3' UTR	NM_028959, exon 12 of 12)	Cep72	protein-coding
commonpeak_10429	chr2	70690701	70690801	non-coding	NR_027343, exon 11 of 11)	Gorasp2	protein-coding
commonpeak_11988	chr4	136546626	136546729	3' UTR	NM_024452, exon 5 of 5)	Kdm1a	protein-coding
commonpeak_7677	chr17	80029268	80029367	TTS	NR_152119)	Hnrnpll	protein-coding
commonpeak_15648	chr7	28360358	28360492	exon	NM_001083912, exon 19 of 19)	AF357399	snoRNA
commonpeak_8911	chr19	47501484	47501577	3' UTR	NM_175360, exon 10 of 10)	Gm19557	ncRNA
commonpeak_1032	chr11	109227871	109227970	intron	NM_011268, intron 17 of 18)	Rgs9	protein-coding
commonpeak_9378	chr2	122594487	122594586	TTS	NM_025961)	Gatm	protein-coding
commonpeak_3810	chr13	14199242	14199324	3' UTR	NM_198122, exon 23 of 23)	Arid4b	protein-coding
commonpeak_11541	chr3	95851520	95851619	exon	NM_027541, exon 3 of 16)	Prpf3	protein-coding
commonpeak_18636	chrX	53388696	53388795	Intergenic		Mospd1	protein-coding
commonpeak_19054	NT_097336.1	89270	89369	NA
commonpeak_10025	chr2	24918979	24919003	intron	NM_001012518, intron 1 of 26)	Ehmt1	protein-coding
commonpeak_8329	chr18	68053999	68054098	intron	NM_172631, intron 1 of 5)	Ldlrad4	protein-coding
commonpeak_6664	chr16	52274267	52274366	intron	NM_009655, intron 9 of 15)	Alcam	protein-coding
commonpeak_13084	chr5	121452192	121452297	promoter-TSS	NM_029912)	Erp29	protein-coding
commonpeak_13581	chr5	33419271	33419370	non-coding	NR_153107, exon 14 of 14)	Nkx1-1	protein-coding
commonpeak_10455	chr2	73284835	73284846	exon	NM_025854, exon 10 of 10)	Sp9	protein-coding
commonpeak_16125	chr8	103210115	103210214	Intergenic		1600027J07Rik	ncRNA
commonpeak_19711	NW_019168510.1	228369	228412	NA
commonpeak_18489	chrX	24102346	24102445	Intergenic		Gm4907	protein-coding
commonpeak_61	chr10	11633659	11633758	Intergenic		Timm8a1	protein-coding
commonpeak_115	chr10	122557892	122557991	Intergenic		A130077B15Rik	ncRNA
commonpeak_16962	chr8	8620164	8620254	3' UTR	NM_010111, exon 5 of 5)	Efnb2	protein-coding
commonpeak_7608	chr17	74493943	74494009	exon	NM_026417, exon 3 of 6)	Yipf4	protein-coding
commonpeak_10546	chr2	85235896	85235995	Intergenic		Lrrc55	protein-coding
commonpeak_8684	chr19	30110725	30110824	exon	NM_138595, exon 21 of 25)	Gldc	protein-coding
commonpeak_16329	chr8	122699729	122699828	promoter-TSS	NM_009824)	Cbfa2t3	protein-coding
commonpeak_11647	chr4	106831362	106831461	Intergenic		Acot11	protein-coding
commonpeak_13845	chr5	73535278	73535480	intron	NR_153313, intron 7 of 9)	Dcun1d4	protein-coding
commonpeak_2717	chr12	103530107	103530206	Intergenic		Ppp4r4	protein-coding
commonpeak_15415	chr7	135845380	135845479	Intergenic		Mki67	protein-coding
commonpeak_7594	chr1	77369282	77369300	3' UTR	NM_007936, exon 18 of 18)	Mir6352	ncRNA
commonpeak_105	chr10	121266004	121266067	3' UTR	NM_001361015, exon 13 of 13)	Tbc1d30	protein-coding
commonpeak_7237	chr17	32344336	32344435	intron	NM_017476, intron 2 of 13)	Akap8l	protein-coding
commonpeak_2777	chr12	110432123	110432222	Intergenic		Ppp2r5c	protein-coding
commonpeak_19072	NT_166282.1	111169	111268	NA
commonpeak_7960	chr18	34607965	34608026	exon	NM_030147, exon 12 of 22)	4933408B17Rik	protein-coding
commonpeak_232	chr10	20353312	20353411	intron	NM_027930, intron 3 of 6)	Mtfr2	protein-coding
commonpeak_9981	chr2	19994406	19994587	Intergenic		Etl4	protein-coding
commonpeak_12516	chr4	57293432	57293531	intron	NM_011207, intron 1 of 25)	Ptpn3	protein-coding
commonpeak_15582	chr7	22943161	22943260	Intergenic		Gm4175	protein-coding
commonpeak_3994	chr13	37979557	37979656	3' UTR	NM_025965, exon 8 of 8)	Ssr1	protein-coding
commonpeak_5716	chr15	53455486	53455546	Intergenic		Ext1	protein-coding
commonpeak_12234	chr4	151365665	151365764	intron	NM_001081557, intron 5 of 23)	Gm13090	protein-coding
commonpeak_10826	chr3	127870757	127870856	exon	NM_027482, exon 2 of 2)	Fam241a	protein-coding
commonpeak_17150	chr9	107545550	107545565	exon	NM_018879, exon 11 of 11)	Zmynd10	protein-coding
commonpeak_4681	chr14	11553582	11553713	promoter-TSS	NM_008981)	Ptprg	protein-coding
commonpeak_17436	chr9	29741358	29741457	intron	NM_001357597, intron 1 of 8)	Ntm	protein-coding
commonpeak_8031	chr18	38189665	38189764	Intergenic		Pcdh1	protein-coding
commonpeak_19200	NT_166305.2	5716448	5716547	NA
commonpeak_11943	chr4	133062507	133062606	exon	NM_146155, exon 6 of 7)	Ahdc1	protein-coding
commonpeak_14291	chr6	137687492	137687591	Intergenic		Eps8	protein-coding
commonpeak_17475	chr9	33824597	33824696	Intergenic		7630403G23Rik	ncRNA
commonpeak_12447	chr4	46112891	46112990	intron	NM_021883, intron 9 of 9)	Tstd2	protein-coding
commonpeak_5775	chr15	59497847	59497946	intron	NM_026746, intron 4 of 6)	Nsmce2	protein-coding
commonpeak_12768	chr4	9452763	9453197	3' UTR	NM_001290367, exon 23 of 23)	Clvs1	protein-coding
commonpeak_7538	chr17	6919171	6919270	intron	NM_001083945, intron 2 of 7)	1700122H20Rik	ncRNA
commonpeak_10612	chr2	94690013	94690112	Intergenic		Api5	protein-coding
commonpeak_19343	NT_187007.1	65933	66032	NA
commonpeak_15568	chr7	21719845	21719944	Intergenic		Gm4175	protein-coding
commonpeak_17065	chr8	96294015	96294114	Intergenic		Got2	protein-coding
commonpeak_17383	chr9	21619767	21619866	intron	NM_001174079, intron 1 of 33)	Smarca4	protein-coding
commonpeak_15617	chr7	27570354	27570453	intron	NM_001122767, intron 4 of 8)	2310022A10Rik	protein-coding
commonpeak_17072	chr8	96520696	96520795	Intergenic		Got2	protein-coding
commonpeak_10045	chr2	26430203	26430302	intron	NM_153125, intron 6 of 29)	Sec16a	protein-coding
commonpeak_10257	chr2	39041316	39041388	exon	NM_001290649, exon 10 of 22)	Golga1	protein-coding
commonpeak_18031	chr9	95686658	95686757	exon	NM_029620, exon 6 of 9)	Pcolce2	protein-coding
commonpeak_5272	chr14	7266885	7266984	Intergenic		Gm5797	protein-coding
commonpeak_4647	chr14	103289595	103289690	intron	NM_207215, intron 10 of 84)	Mycbp2	protein-coding
commonpeak_19469	NT_187026.1	344187	344282	NA
commonpeak_12009	chr4	138096751	138096842	exon	NM_172703, exon 7 of 35)	1700095J12Rik	ncRNA
commonpeak_19637	NW_016097313.1	226011	226110	NA
commonpeak_10834	chr3	129993020	129993079	exon	NM_207209, exon 17 of 24)	Mcub	protein-coding
commonpeak_13995	chr5	99649793	99649892	intron	NR_030692, intron 1 of 3)	A930011G23Rik	ncRNA
commonpeak_18543	chrX	34768054	34768155	Intergenic		LOC108168459	ncRNA
commonpeak_16390	chr8	128504421	128504478	3' UTR	NM_008737, exon 17 of 17)	Mir1903	ncRNA
commonpeak_4553	chr13	96495504	96495582	intron	NM_001347606, intron 5 of 11)	Polk	protein-coding
commonpeak_8149	chr18	54693930	54694057	Intergenic		9330117O12Rik	ncRNA
commonpeak_11397	chr3	84258980	84259079	intron	NM_001271726, intron 1 of 11)	Trim2	protein-coding
commonpeak_2303	chr11	80967129	80967228	intron	NM_001034013, intron 2 of 9)	Spaca3	protein-coding
commonpeak_4122	chr13	51702547	51702557	3' UTR	NM_013660, exon 16 of 16)	Secisbp2	protein-coding
commonpeak_1985	chr1	165875654	165875656	3' UTR	NM_198934, exon 17 of 17)	Pou2f1	protein-coding
commonpeak_9699	chr2	157982149	157982341	3' UTR	NM_029282, exon 8 of 8)	Tti1	protein-coding
commonpeak_12521	chr4	57760667	57760766	intron	NM_001304544, intron 6 of 8)	Akap2	protein-coding
commonpeak_15942	chr7	73297774	73297873	Intergenic		4930429H19Rik	ncRNA
commonpeak_6479	chr16	34986404	34986503	exon	NM_139300, exon 28 of 32)	E130310I04Rik	ncRNA
commonpeak_15413	chr7	135797744	135797843	Intergenic		Mki67	protein-coding
commonpeak_16088	chr7	97886366	97886413	exon	NM_001357365, exon 7 of 15)	Gdpd4	protein-coding
commonpeak_9442	chr2	128329387	128329478	intron	NR_028590, intron 2 of 2)	Morrbid	ncRNA
commonpeak_14891	chr6	90668053	90668093	exon	NM_001134383, exon 12 of 14)	Iqsec1	protein-coding
commonpeak_13800	chr5	65453321	65453386	intron	NM_133697, intron 3 of 4)	Ugdh	protein-coding
commonpeak_2838	chr12	116390274	116390467	Intergenic		D430020J02Rik	ncRNA
commonpeak_2720	chr12	103553450	103553549	intron	NM_028980, intron 2 of 24)	Ppp4r4	protein-coding
commonpeak_17683	chr9	56937698	56937811	exon	NM_133976, exon 1 of 1)	Imp3	protein-coding
commonpeak_14899	chr6	91179617	91179684	Intergenic		Hdac11	protein-coding
commonpeak_6753	chr1	67279790	67279889	Intergenic		Cps1	protein-coding
commonpeak_7280	chr17	35118565	35118635	promoter-TSS	NM_001371035)
commonpeak_8502	chr1	91004822	91004921	intron	NM_001111312, intron 1 of 12)	Lrrfip1	protein-coding
commonpeak_1148	chr11	119202041	119202140	intron	NM_001347625, intron 3 of 11)	Tbc1d16	protein-coding
commonpeak_6286	chr16	17901131	17901221	3' UTR	NM_022408, exon 10 of 10)	Tssk2	protein-coding
commonpeak_8436	chr1	87946431	87946530	3' UTR	NM_001198573, exon 32 of 32)	Usp40	protein-coding
commonpeak_766	chr10	84342107	84342206	Intergenic		Nuak1	protein-coding
commonpeak_9874	chr2	175492158	175492210	Intergenic		Zfp965	protein-coding
commonpeak_4887	chr14	32744488	32744587	Intergenic		Tmem273	protein-coding
commonpeak_3860	chr13	21783014	21783072	exon	NM_178207, exon 1 of 1)	Hist1h3i	protein-coding
commonpeak_13570	chr5	32153150	32153249	3' UTR	NM_008037, exon 4 of 4)	Fosl2	protein-coding
commonpeak_6410	chr1	63050152	63050217	3' UTR	NM_001081436, exon 12 of 12)	Ino80d	protein-coding
commonpeak_12504	chr4	55012169	55012239	exon	NM_172867, exon 3 of 13)	Zfp462	protein-coding
commonpeak_7543	chr17	6932738	6932837	intron	NM_001083945, intron 2 of 7)	Rsph3b	protein-coding
commonpeak_1253	chr1	118609262	118609401	3' UTR	NM_001359339, exon 39 of 39)	Tfcp2l1	protein-coding
commonpeak_11483	chr3	92484531	92484701	exon	NM_009264, exon 2 of 2)	Sprr1a	protein-coding
commonpeak_4094	chr13	49529769	49529868	intron	NM_001012324, intron 8 of 9)	Aspn	protein-coding
commonpeak_5529	chr15	28174924	28175023	Intergenic		Dnah5	protein-coding
commonpeak_6802	chr16	86338794	86338893	Intergenic		Adamts5	protein-coding
commonpeak_10358	chr2	5961330	5961340	exon	NM_001081132, exon 3 of 22)	Upf2	protein-coding
commonpeak_1042	chr11	109825082	109825181	intron	NM_027038, intron 1 of 4)	1700012B07Rik	protein-coding
commonpeak_15667	chr7	29824843	29824881	exon	NM_001145880, exon 3 of 5)	Zfp790	protein-coding
commonpeak_16015	chr7	83624169	83624268	TTS	NM_177695)	Stard5	protein-coding
commonpeak_4530	chr13	94385079	94385178	intron	NM_009680, intron 1 of 26)	Ap3b1	protein-coding
commonpeak_5657	chr15	42468237	42468336	intron	NM_001286062, intron 5 of 8)	Angpt1	protein-coding
commonpeak_14654	chr6	51961817	51961890	intron	NM_018773, intron 4 of 12)	Skap2	protein-coding
commonpeak_3653	chr13	107773512	107773611	intron	NM_145456, intron 6 of 17)	1700006H21Rik	ncRNA
commonpeak_15157	chr7	112812117	112812216	intron	NM_001166584, intron 2 of 13)	Tead1	protein-coding
commonpeak_18608	chrX	47948166	47948301	exon	NM_177215, exon 18 of 24)	Ocrl	protein-coding
commonpeak_3003	chr12	24835064	24835163	intron	NM_026037, intron 1 of 12)	Mboat2	protein-coding
commonpeak_18604	chrX	46248060	46248159	Intergenic		4930515L19Rik	ncRNA
commonpeak_15892	chr7	65303123	65303139	exon	NM_009386, exon 25 of 28)	Tjp1	protein-coding
commonpeak_2709	chr12	102803556	102803655	intron	NM_172806, intron 7 of 11)	Ubr7	protein-coding
commonpeak_4684	chr14	11712425	11712524	intron	NM_008981, intron 1 of 29)	Ptprg	protein-coding
commonpeak_14970	chr6	99869564	99869663	Intergenic		Prok2	protein-coding
commonpeak_9896	chr2	175975998	175976061	intron	NM_001177480, intron 4 of 4).2	Zfp967	protein-coding
commonpeak_3500	chr12	84009587	84009686	exon	NM_012006, exon 1 of 3)	Acot1	protein-coding
commonpeak_10843	chr3	131296034	131296116	intron	NM_027816, intron 2 of 4)	Cyp2u1	protein-coding
commonpeak_118	chr10	123013526	123013578	exon	NM_153395, exon 26 of 34)	Mirlet7i	ncRNA
commonpeak_10737	chr3	108074685	108074784	3' UTR	NM_001346665, exon 18 of 18)	Ampd2	protein-coding
commonpeak_6648	chr16	5104490	5104563	exon	NM_008909, exon 9 of 22)	Ppl	protein-coding
commonpeak_8891	chr19	46631089	46631150	intron	NM_001177813, intron 1 of 3)	Wbp1l	protein-coding
commonpeak_18628	chrX	51116044	51116142	3' UTR	NM_001310515, exon 7 of 7)	Mbnl3	protein-coding
commonpeak_11028	chr3	19464951	19465050	Intergenic		Dnajc5b	protein-coding
commonpeak_14087	chr6	115843469	115843568	intron	NM_010774, intron 7 of 7)	Efcab12	protein-coding
commonpeak_18709	chrX	71181026	71181125	Intergenic		Mtm1	protein-coding
commonpeak_1162	chr11	119846847	119846864	exon	NM_028898, exon 16 of 34)	Rptoros	ncRNA
commonpeak_17364	chr9	20593379	20593388	exon	NM_172919, exon 6 of 6)	Zfp846	protein-coding
commonpeak_16802	chr8	70493184	70493283	5' UTR	NM_018827, exon 1 of 9)	Crlf1	protein-coding
commonpeak_16880	chr8	78896025	78896124	Intergenic		Lsm6	protein-coding
commonpeak_3297	chr12	65226936	65227035	exon	NM_027614, exon 1 of 2)	Wdr20rt	protein-coding
commonpeak_3106	chr1	23826901	23827000	intron	NM_172124, intron 2 of 3)	B3gat2	protein-coding
commonpeak_4569	chr13	9761994	9762093	intron	NM_001347474, intron 1 of 14)	Zmynd11	protein-coding
commonpeak_17576	chr9	47787986	47788082	exon	NM_207676, exon 2 of 10)	Gm10677	ncRNA
commonpeak_485	chr10	5811149	5811248	TTS	NM_175374)	Fbxo5	protein-coding
commonpeak_13379	chr5	147484633	147484732	intron	NM_001359433, intron 4 of 19)	Pan3	protein-coding
commonpeak_12127	chr4	146647975	146648074	Intergenic		1700095A21Rik	ncRNA
commonpeak_3430	chr12	78683995	78684077	3' UTR	NM_172952, exon 24 of 24)	Fam71d	protein-coding
commonpeak_6853	chr16	92083288	92083355	3' UTR	NM_017391, exon 2 of 2)	Mrps6	protein-coding
commonpeak_233	chr10	20354086	20354185	exon	NM_027930, exon 5 of 7)	Mtfr2	protein-coding
commonpeak_18112	chrX	101552299	101552387	intron	NM_001290729, intron 14 of 38)	Taf1	protein-coding
commonpeak_12169	chr4	14809621	14809720	3' UTR	NM_152812, exon 7 of 7)	Lrrc69	protein-coding
commonpeak_18065	chr9	98918362	98918461	Intergenic		7420426K07Rik	protein-coding
commonpeak_3875	chr13	23266969	23267068	Intergenic		4933404K08Rik	ncRNA
commonpeak_14192	chr6	125494646	125494745	promoter-TSS	NM_007657)	Cd9	protein-coding
commonpeak_10205	chr2	34854344	34854432	exon	NM_080554, exon 9 of 10)	Psmd5	protein-coding
commonpeak_5931	chr15	77210027	77210126	intron	NM_175387, intron 2 of 12)	Rbfox2	protein-coding
commonpeak_6265	chr16	17468838	17468894	intron	NM_001277231, intron 1 of 1)	Crkl	protein-coding
commonpeak_1324	chr1	122885906	122886005	Intergenic		Gm28590	ncRNA
commonpeak_16072	chr7	97224587	97224686	intron	NM_001162477, intron 2 of 9)	Usp35	protein-coding
commonpeak_2389	chr11	85037769	85037868	intron	NM_001029934, intron 15 of 33)	Car4	protein-coding
commonpeak_3000	chr12	24666623	24666722	intron	NM_138686, intron 4 of 4)	Cys1	protein-coding
commonpeak_8130	chr1	85182490	85182589	Intergenic		Gm7609	protein-coding
commonpeak_7853	chr18	21128016	21128105	3' UTR	NM_001033445, exon 6 of 6)	Mep1b	protein-coding
commonpeak_5658	chr15	42563527	42563626	intron	NM_001286062, intron 1 of 8)	Angpt1	protein-coding
commonpeak_1720	chr11	54227355	54227454	Intergenic		4933405E24Rik	ncRNA
commonpeak_4776	chr14	21783608	21783706	intron	NM_001359953, intron 3 of 5)	Samd8	protein-coding
commonpeak_5361	chr14	87539332	87539431	intron	NM_172605, intron 12 of 13)	Tdrd3	protein-coding
commonpeak_177	chr10	129214729	129214828	Intergenic		Olfr774	protein-coding
commonpeak_9271	chr2	117909284	117909383	TTS	NR_040631)	4930412B13Rik	ncRNA
commonpeak_15184	chr7	117966680	117966779	Intergenic		Rps15a	protein-coding
commonpeak_655	chr10	7702809	7702813	exon	NM_010690, exon 4 of 8)	Lats1	protein-coding
commonpeak_3432	chr12	78827400	78827499	intron	NM_019579, intron 11 of 14)	Atp6v1d	protein-coding
commonpeak_18569	chrX	37465776	37465875	Intergenic		Rhox3c	protein-coding
commonpeak_11682	chr4	108861589	108861688	3' UTR	NM_025334, exon 7 of 7)	Kti12	protein-coding
commonpeak_13580	chr5	33418606	33418705	non-coding	NR_153107, exon 14 of 14)	Nkx1-1	protein-coding
commonpeak_1502	chr1	135818811	135818910	5' UTR	NM_133664, exon 1 of 10)	Lad1	protein-coding
commonpeak_7773	chr17	8942807	8942905	intron	NM_001290707, intron 7 of 22)	1700010I14Rik	protein-coding
commonpeak_14602	chr6	47323450	47323549	Intergenic		Cntnap2	protein-coding
commonpeak_14816	chr6	84732260	84732359	intron	NM_177077, intron 20 of 21)	Cyp26b1	protein-coding
commonpeak_10643	chr3	101435265	101435364	intron	NM_207205, intron 5 of 10)	Igsf3	protein-coding
commonpeak_12400	chr4	41315155	41315197	promoter-TSS	NM_026893)	Dcaf12	protein-coding
commonpeak_8809	chr19	40462579	40462678	intron	NM_178362, intron 1 of 28)	Sorbs1	protein-coding
commonpeak_6704	chr16	57806758	57806857	Intergenic		Col8a1	protein-coding
commonpeak_5247	chr14	69565733	69565808	5' UTR	NM_026174, exon 2 of 13)	Entpd4	protein-coding
commonpeak_3435	chr12	78861405	78861435	promoter-TSS	NM_026114)	Atp6v1d	protein-coding
commonpeak_12803	chr4	99258432	99258442	exon	NM_001145967, exon 11 of 11)	Atg4c	protein-coding
commonpeak_7905	chr18	31400959	31401058	Intergenic		Syt4	protein-coding
commonpeak_8604	chr19	21684155	21684356	exon	NM_146096, exon 4 of 4)	Abhd17b	protein-coding
commonpeak_3910	chr13	28661310	28661315	intron	NR_045054, intron 5 of 7)	Mir6368	ncRNA
commonpeak_7181	chr17	28142365	28142464	5' UTR	NM_001368734, exon 1 of 4)	Scube3	protein-coding
commonpeak_3851	chr13	20465116	20465215	intron	NM_080288, intron 16 of 21)	Elmo1	protein-coding
commonpeak_8756	chr19	36926297	36926327	5' UTR	NM_001080706, exon 1 of 38)	Btaf1	protein-coding
commonpeak_6045	chr15	86203713	86203812	Intergenic		Tbc1d22a	protein-coding
commonpeak_14944	chr6	98322360	98322459	intron	NM_001128092, intron 2 of 3)	Gm765	protein-coding
commonpeak_11390	chr3	83922981	83923061	exon	NM_172681, exon 24 of 35)	Tlr2	protein-coding
commonpeak_3199	chr12	52567204	52567303	exon	NM_009706, exon 6 of 6)	1700031P21Rik	ncRNA
commonpeak_8046	chr18	39414364	39414388	3' UTR	NM_001361212, exon 9 of 9)	Nr3c1	protein-coding
commonpeak_8896	chr19	46801391	46801490	intron	NM_033569, intron 1 of 7)	Cnnm2	protein-coding
commonpeak_719	chr10	81052180	81052255	5' UTR	NM_024499, exon 2 of 12)	Sgta	protein-coding
commonpeak_6036	chr15	85702999	85703013	promoter-TSS	NR_110483)	Lncppara	ncRNA
commonpeak_1846	chr11	60187111	60187247	exon	NM_009021, exon 3 of 6)	Mir6921	ncRNA
commonpeak_11000	chr3	15548124	15548223	intron	NM_001173460, intron 2 of 5)	Sirpb1b	protein-coding
commonpeak_14423	chr6	22584993	22585092	Intergenic		Fam3c	protein-coding
commonpeak_9222	chr2	112467290	112467298	3' UTR	NM_133749, exon 5 of 5)	Emc7	protein-coding
commonpeak_1175	chr11	120333746	120333845	Intergenic		Mir6935	ncRNA
commonpeak_16841	chr8	72762805	72762904	exon	NM_007975, exon 2 of 2)	F2rl3	protein-coding
commonpeak_5343	chr14	8045514	8045556	exon	NM_001331065, exon 5 of 8)	Htd2	protein-coding
commonpeak_4571	chr13	97642110	97642209	Intergenic		Gm5086	ncRNA
commonpeak_14248	chr6	133733060	133733159	Intergenic		Gm5886	protein-coding
commonpeak_13591	chr5	33748804	33748903	exon	NM_019694, exon 8 of 14)	Fgfr3	protein-coding
commonpeak_17907	chr9	79715022	79715121	intron	NM_001290308, intron 2 of 65)	Col12a1	protein-coding
commonpeak_13921	chr5	90239021	90239237	exon	NM_198010, exon 29 of 33)	Cox18	protein-coding
commonpeak_7612	chr17	74609630	74609686	exon	NM_007566, exon 25 of 73)	Birc6	protein-coding
commonpeak_19301	NT_187004.1	799903	800002	NA
commonpeak_8501	chr1	90155169	90155268	Intergenic		Iqca	protein-coding
commonpeak_16833	chr8	72249083	72249167	exon	NM_007456, exon 3 of 12)	Ap1m1	protein-coding
commonpeak_14326	chr6	145863191	145863278	exon	NM_024469, exon 5 of 5)	Bhlhe41	protein-coding
commonpeak_765	chr10	84311602	84311701	Intergenic		Nuak1	protein-coding
commonpeak_1754	chr1	155427700	155427799	Intergenic		Xpr1	protein-coding
commonpeak_1633	chr11	49884612	49884612	3' UTR	NM_001163671, exon 12 of 12)	Rasgef1c	protein-coding
commonpeak_10656	chr3	102202469	102202568	intron	NM_177545, intron 1 of 7)	Vangl1	protein-coding
commonpeak_10557	chr2	9041128	9041227	Intergenic		1700061F12Rik	ncRNA
commonpeak_3414	chr12	76938000	76938088	3' UTR	NM_008558, exon 5 of 5)	Max	protein-coding
commonpeak_5668	chr15	43865378	43865477	Intergenic		Tmem74	protein-coding
commonpeak_12841	chr5	103578867	103578929	exon	NM_011204, exon 38 of 48)	Slc10a6	protein-coding
commonpeak_5134	chr14	58101831	58101930	intron	NM_013518, intron 2 of 2)	Fgf9	protein-coding
commonpeak_13726	chr5	50719222	50719321	Intergenic		Mir8117	ncRNA
commonpeak_19208	NT_166317.2	276815	276852	NA
commonpeak_19075	NT_166282.1	130592	130691	NA
commonpeak_8612	chr19	24054224	24054323	Intergenic		Fam189a2	protein-coding
commonpeak_15427	chr7	13785120	13785219	Intergenic		Sult2a2	protein-coding
commonpeak_8976	chr19	55282447	55282487	intron	NM_027976, intron 9 of 21)	Acsl5	protein-coding
commonpeak_7279	chr17	35058351	35058451	promoter-TSS	NM_001190449)	Ddah2	protein-coding
commonpeak_3942	chr13	32316881	32316980	intron	NM_146041, intron 1 of 10)	Gmds	protein-coding
commonpeak_11271	chr3	59408712	59408811	Intergenic		Igsf10	protein-coding
commonpeak_4846	chr14	30655042	30655141	intron	NM_177815, intron 1 of 12)	Rft1	protein-coding
commonpeak_1611	chr11	48947949	48948048	exon	NM_001114679, exon 4 of 4)	Psme2b	protein-coding
commonpeak_8	chr10	102388856	102388955	exon	NM_026243, exon 4 of 4)	Mgat4c	protein-coding
commonpeak_12465	chr4	47402830	47402906	exon	NM_009370, exon 5 of 9)	Tgfbr1	protein-coding
commonpeak_420	chr10	45617126	45617225	intron	NM_172473, intron 5 of 23)	Hace1	protein-coding
commonpeak_4815	chr14	27464213	27464237	exon	NM_028945, exon 15 of 24)	Tasor	protein-coding
commonpeak_9121	chr2	101707045	101707144	Intergenic		Traf6	protein-coding
commonpeak_4521	chr13	94080222	94080321	intron	NM_172589, intron 1 of 3)	Lhfpl2	protein-coding
commonpeak_8534	chr19	12673695	12673794	promoter-TSS	NM_146697)	Olfr1442	protein-coding
commonpeak_3100	chr12	3732532	3732631	intron	NR_149729, intron 10 of 18)	Dnmt3a	protein-coding
commonpeak_14171	chr6	122839426	122839550	exon	NM_021899, exon 9 of 11)	Mir7231	ncRNA
commonpeak_16745	chr8	61361587	61361721	exon	NM_021506, exon 7 of 12)	1700001D01Rik	ncRNA
commonpeak_5676	chr15	44580353	44580452	intron	NM_138674, intron 68 of 77)	Ebag9	protein-coding
commonpeak_10554	chr2	87968965	87969064	promoter-TSS	NM_146849)	Olfr1157	protein-coding
commonpeak_382	chr10	42307053	42307152	Intergenic		Foxo3	protein-coding
commonpeak_18143	chrX	104498188	104498287	intron	NM_001081189, intron 2 of 6)	Uprt	protein-coding
commonpeak_14647	chr6	50410784	50410797	intron	NM_001347213, intron 2 of 23)	Osbpl3	protein-coding
commonpeak_2962	chr12	22779921	22780020	Intergenic		2410018L13Rik	ncRNA
commonpeak_2795	chr12	111844964	111845063	intron	NM_011625, intron 5 of 16)	Zfyve21	protein-coding
commonpeak_9546	chr2	14154452	14154551	Intergenic		Tmem236	protein-coding
commonpeak_3898	chr13	25267703	25267802	intron	NM_009513, intron 2 of 3)	Nrsn1	protein-coding
commonpeak_13408	chr5	150233326	150233425	Intergenic		Fry	protein-coding
commonpeak_14386	chr6	149335167	149335266	3' UTR	NM_001289662, exon 5 of 5)	Resf1	protein-coding
commonpeak_257	chr10	23194783	23194882	intron	NM_001347372, intron 3 of 18)	Eya4	protein-coding
commonpeak_13731	chr5	5129971	5130070	intron	NM_011074, intron 6 of 14)	Cdk14	protein-coding
commonpeak_9527	chr2	136918586	136918685	intron	NM_001355670, intron 3 of 7)	Slx4ip	protein-coding
commonpeak_12019	chr4	139414951	139415050	exon	NM_001160319, exon 29 of 106)	Ubr4	protein-coding
commonpeak_9863	chr2	174740918	174741017	Intergenic		Edn3	protein-coding
commonpeak_8205	chr1	86075769	86075868	exon	NM_027357, exon 5 of 25)	Psmd1	protein-coding
commonpeak_5299	chr14	75343578	75343677	exon	NM_026083, exon 19 of 19)	Mir466f-3	ncRNA
commonpeak_2896	chr12	16959326	16959467	intron	NM_009072, intron 16 of 32)	Pqlc3	protein-coding
commonpeak_5612	chr15	37648873	37648972	intron	NM_001359844, intron 3 of 7)	Ncald	protein-coding
commonpeak_18088	chrM	8348	8538	NA
commonpeak_5494	chr15	24241759	24241858	Intergenic		Basp1	protein-coding
commonpeak_18635	chrX	52953405	52953510	exon	NM_001290546, exon 8 of 9)	Hprt	protein-coding
commonpeak_10701	chr3	105045905	105046004	intron	NM_030249, intron 1 of 5)	Cttnbp2nl	protein-coding
commonpeak_16160	chr8	105884513	105884545	exon	NM_181594, exon 2 of 29)	Edc4	protein-coding
commonpeak_14525	chr6	37650443	37650542	Intergenic		Akr1d1	protein-coding
commonpeak_11142	chr3	37990221	37990320	intron	NR_040559, intron 3 of 3)	Gm20755	ncRNA
commonpeak_10577	chr2	91730732	91730831	intron	NM_001080754, intron 1 of 18)	Ambra1	protein-coding
commonpeak_14868	chr6	87907369	87907454	exon	NM_017477, exon 19 of 24)	Hmces	protein-coding
commonpeak_13407	chr5	150191621	150191720	Intergenic		Fry	protein-coding
commonpeak_11152	chr3	38982509	38982553	exon	NM_183221, exon 9 of 17)	Fat4	protein-coding
commonpeak_2110	chr11	72400345	72400433	exon	NM_177776, exon 6 of 8)	Smtnl2	protein-coding
commonpeak_7799	chr18	10706127	10706200	promoter-TSS	NR_045379)	Abhd3	protein-coding
commonpeak_19399	NT_187023.1	1728678	1728727	NA
commonpeak_17419	chr9	26511890	26511989	Intergenic		B3gat1	protein-coding
commonpeak_16578	chr8	36139983	36140043	exon	NM_172911, exon 5 of 6)	Gm38414	ncRNA
commonpeak_9303	chr2	119770830	119770929	intron	NM_177294, intron 18 of 25)	Ltk	protein-coding
commonpeak_254	chr10	23104685	23104784	3' UTR	NM_010167, exon 19 of 19)	Eya4	protein-coding
commonpeak_14002	chr6	100019399	100019498	Intergenic		Rybp	protein-coding
commonpeak_17572	chr9	47634943	47635042	intron	NM_001025600, intron 1 of 8)	Cadm1	protein-coding
commonpeak_2476	chr11	88893801	88893899	Intergenic		Scpep1os	ncRNA
commonpeak_19321	NT_187005.1	220166	220266	NA
commonpeak_2545	chr1	191979552	191979651	intron	NM_001303132, intron 1 of 2)	Rd3	protein-coding
commonpeak_12651	chr4	70410246	70410338	5' UTR	NM_001313762, exon 1 of 34)	Cdk5rap2	protein-coding
commonpeak_4890	chr14	33380630	33380664	3' UTR	NM_001310452, exon 11 of 11)	Mapk8	protein-coding
commonpeak_6751	chr16	71247216	71247315	Intergenic		4930567J20Rik	ncRNA
commonpeak_3886	chr13	23745220	23745415	exon	NM_175653, exon 1 of 1)	Hist1h3c	protein-coding
commonpeak_11272	chr3	59441270	59441369	Intergenic		Igsf10	protein-coding
commonpeak_3959	chr13	34279181	34279280	intron	NM_001033167, intron 3 of 10)	Slc22a23	protein-coding
commonpeak_4578	chr13	98204968	98205067	intron	NM_012026, intron 1 of 35)	Arhgef28	protein-coding
commonpeak_12572	chr4	60790721	60790820	Intergenic		Gm2083	protein-coding
commonpeak_7725	chr17	85069046	85069145	exon	NM_145984, exon 11 of 15)	Prepl	protein-coding
commonpeak_11856	chr4	126923604	126923703	intron	NM_001357201, intron 3 of 27)	Zmym4	protein-coding
commonpeak_11978	chr4	135347163	135347218	exon	NM_001369067, exon 2 of 18)	Srrm1	protein-coding
commonpeak_14979	chr7	100885807	100885883	exon	NM_001081116, exon 3 of 21)	Mir3102	ncRNA
commonpeak_3014	chr12	26964942	26965041	Intergenic		4933409F18Rik	ncRNA
commonpeak_167	chr10	128480330	128480363	intron	NM_001114096, intron 15 of 28)	Myl6	protein-coding
commonpeak_4213	chr13	60387124	60387223	Intergenic		Gm5084	ncRNA
commonpeak_14406	chr6	17745732	17745831	intron	NM_001289627, intron 1 of 15)	St7	protein-coding
commonpeak_12363	chr4	34826724	34826823	exon	NM_013889, exon 5 of 8)	Smim8	protein-coding
commonpeak_13031	chr5	117109790	117109886	intron	NM_178622, intron 2 of 11)	Suds3	protein-coding
commonpeak_4041	chr13	43668690	43668789	3' UTR	NM_183204, exon 2 of 2)	Gm20751	ncRNA
commonpeak_19107	NT_166299.2	1953259	1953358	NA
commonpeak_18167	chrX	111389822	111389921	exon	NM_025949, exon 25 of 25)	Rps6ka6	protein-coding
commonpeak_10584	chr2	91840769	91840868	intron	NM_001080754, intron 12 of 18)	Chrm4	protein-coding
commonpeak_2487	chr11	89153528	89153627	Intergenic		Gm525	protein-coding
commonpeak_13076	chr5	121133874	121133971	3' UTR	NM_011202, exon 16 of 16)	Ptpn11	protein-coding
commonpeak_3578	chr12	98669240	98669339	exon	NM_001289574, exon 12 of 12)	Spata7	protein-coding
commonpeak_11450	chr3	89088098	89088186	exon	NM_001083807, exon 8 of 10)	Rusc1	protein-coding
commonpeak_816	chr10	89804852	89804928	exon	NM_029166, exon 14 of 21)	Uhrf1bp1l	protein-coding
commonpeak_7180	chr17	28062454	28062553	3' UTR	NM_001286040, exon 25 of 25)	Tcp11	protein-coding
commonpeak_4673	chr14	109926853	109926952	Intergenic		Slitrk6	protein-coding
commonpeak_18888	chrX	98151217	98151334	exon	NM_013476, exon 1 of 8)	Ar	protein-coding
commonpeak_6624	chr16	49368138	49368237	Intergenic		Myh15	protein-coding
commonpeak_6470	chr16	34703450	34703549	intron	NM_172824, intron 5 of 12)	Ccdc14	protein-coding
commonpeak_13232	chr5	135296015	135296114	intron	NM_033571, intron 8 of 8)	Fzd9	protein-coding
commonpeak_4822	chr14	27619339	27619438	Intergenic		Erc2	protein-coding
commonpeak_9582	chr2	147807150	147807249	Intergenic		A530006G24Rik	ncRNA
commonpeak_16673	chr8	50739939	50740038	Intergenic		Gm2516	ncRNA
commonpeak_7599	chr17	73805181	73805280	5' UTR	NM_020578, exon 1 of 6)	Ehd3	protein-coding
commonpeak_13945	chr5	91967828	91967927	intron	NR_028429, intron 4 of 4)	Rchy1	protein-coding
commonpeak_16112	chr7	99495811	99495910	Intergenic		Rps3	protein-coding
commonpeak_6721	chr16	6196555	6196654	intron	NM_001359725, intron 2 of 16)	1700123O21Rik	ncRNA
commonpeak_488	chr10	58366678	58366759	intron	NM_001359116, intron 1 of 9)	Lims1	protein-coding
commonpeak_10110	chr2	30454518	30454617	Intergenic		Ptpa	protein-coding
commonpeak_75	chr10	117629154	117629253	promoter-TSS	NM_027468)	Cpm	protein-coding
commonpeak_18749	chrX	74638861	74638960	TTS	NM_001099302)	Gm5640	protein-coding
commonpeak_18510	chrX	29045802	29045901	non-coding	NR_153316, exon 4 of 5).5	LOC108168459	ncRNA
commonpeak_10836	chr3	129996731	129996858	exon	NM_207209, exon 12 of 24)	Mcub	protein-coding
commonpeak_5723	chr15	55576733	55576832	intron	NM_001168250, intron 10 of 16)	Mtbp	protein-coding
commonpeak_2823	chr12	112996486	112996585	intron	NM_028193, intron 1 of 17)	Brf1	protein-coding
commonpeak_17478	chr9	33923495	33923594	Intergenic		7630403G23Rik	ncRNA
commonpeak_14298	chr6	141885615	141885714	Intergenic		Slco1a4	protein-coding
commonpeak_17037	chr8	94629416	94629515	intron	NM_026274, intron 3 of 14)	Rspry1	protein-coding
commonpeak_1889	chr11	61761524	61761623	5' UTR	NM_001364086, exon 2 of 13)	Prpsap2	protein-coding
commonpeak_19767	NW_019168523.1	27264	27389	NA
commonpeak_16515	chr8	25792082	25792180	intron	NM_026032, intron 1 of 3)	Lsm1	protein-coding
commonpeak_2329	chr11	82444327	82444353	exon	NM_001304439, exon 9 of 9)	Tmem132e	protein-coding
commonpeak_5701	chr1	55170896	55170995	3' UTR	NM_028713, exon 9 of 9)	Mob4	protein-coding
commonpeak_6906	chr1	69523906	69524005	Intergenic		Ikzf2	protein-coding
commonpeak_2375	chr11	84320493	84320548	intron	NM_133360, intron 37 of 53)	Acaca	protein-coding
commonpeak_17053	chr8	95496252	95496351	Intergenic		Csnk2a2	protein-coding
commonpeak_18836	chrX	84676967	84677066	intron	NM_007868, intron 55 of 78)	Dmd	protein-coding
commonpeak_2053	chr1	169977628	169977727	3' UTR	NM_022563, exon 17 of 17)	3110045C21Rik	ncRNA
commonpeak_8056	chr18	43430227	43430326	intron	NM_001291455, intron 1 of 13)	Dpysl3	protein-coding
commonpeak_7566	chr17	71036360	71036459	exon	NM_001083934, exon 4 of 37)	Myom1	protein-coding
commonpeak_16854	chr8	75064318	75064417	intron	NM_011622, intron 11 of 14)	Hmox1	protein-coding
commonpeak_10265	chr2	43213257	43213356	Intergenic		Kynu	protein-coding
commonpeak_10248	chr2	38511898	38511997	promoter-TSS	NM_001159631)	Nek6	protein-coding
commonpeak_2853	chr12	118445503	118445602	Intergenic		D230030E09Rik	ncRNA
commonpeak_12859	chr5	104517578	104517666	exon	NM_001166581, exon 2 of 2)	D930016D06Rik	ncRNA
commonpeak_12404	chr4	41901752	41901851	intron	NR_033506, intron 1 of 3)	Gm13304	protein-coding
commonpeak_11701	chr4	110134089	110134188	Intergenic		Elavl4	protein-coding
commonpeak_3224	chr12	55176397	55176447	exon	NM_001100109, exon 9 of 16).2	Srp54b	protein-coding
commonpeak_14342	chr6	146501915	146502014	5' UTR	NM_010586, exon 1 of 56)	Itpr2	protein-coding
commonpeak_693	chr10	79635604	79635703	intron	NM_001024539, intron 1 of 12)	Shc2	protein-coding
commonpeak_5778	chr15	59654248	59654272	exon	NM_144549, exon 3 of 3)	Trib1	protein-coding
commonpeak_17203	chr9	111439249	111439332	exon	NM_172928, exon 1 of 5)	Dclk3	protein-coding
commonpeak_8052	chr18	42301829	42301964	exon	NM_172626, exon 7 of 20)	Rbm27	protein-coding
commonpeak_1490	chr11	3530047	3530206	exon	NM_001284429, exon 11 of 22)	Smtn	protein-coding
commonpeak_13236	chr5	135381507	135381606	exon	NM_148932, exon 11 of 13)	Mir7033	ncRNA
commonpeak_14802	chr6	83882829	83882928	Intergenic		Zfp638	protein-coding
commonpeak_11402	chr3	84569274	84569373	intron	NM_001293801, intron 1 of 7)	Arfip1	protein-coding
commonpeak_6584	chr16	45746908	45746973	3' UTR	NM_001252442, exon 19 of 19)	Abhd10	protein-coding
commonpeak_3732	chr13	116072194	116072293	Intergenic		Isl1	protein-coding
commonpeak_7768	chr17	88423532	88423544	Intergenic		Foxn2	protein-coding
commonpeak_11846	chr4	126593793	126593844	TTS	NM_175554)	5730409E04Rik	protein-coding
commonpeak_7621	chr17	74702393	74702504	3' UTR	NM_007566, exon 73 of 73)	Ttc27	protein-coding
commonpeak_16115	chr7	99956181	99956280	intron	NM_175388, intron 1 of 5)
commonpeak_18360	chrX	151853323	151853422	intron	NM_021523, intron 8 of 82)	Mir3113	ncRNA
commonpeak_15866	chr7	6016497	6016596	Intergenic		Vmn1r65	protein-coding
commonpeak_18989	NT_039634.4	312955	313054	NA
commonpeak_9805	chr2	16768917	16769016	Intergenic		4930515L03Rik	ncRNA
commonpeak_9643	chr2	153230541	153230772	3' UTR	NM_018807, exon 3 of 3)	Tspyl3	protein-coding
commonpeak_794	chr10	86405854	86405953	intron	NM_001164495, intron 4 of 6)	Syn3	protein-coding
commonpeak_389	chr10	42982792	42982891	intron	NR_153349, intron 1 of 2)	Gm5079	ncRNA
commonpeak_19276	NT_187004.1	2243544	2243596	NA
commonpeak_16182	chr8	107011322	107011519	exon	NM_001368316, exon 6 of 6)	Vps4a	protein-coding
commonpeak_12700	chr4	83222828	83222832	3' UTR	NM_027238, exon 20 of 20)	Ttc39b	protein-coding
commonpeak_3051	chr12	31497998	31498097	intron	NM_001253847, intron 1 of 5)	Cbll1	protein-coding
commonpeak_4290	chr13	67176996	67177083	intron	NM_001013769, intron 2 of 3)	Rsl1	protein-coding
commonpeak_10793	chr3	121815057	121815149	promoter-TSS	NM_001355756)	Abcd3	protein-coding
commonpeak_9598	chr2	149982304	149982403	intron	NM_001085521, intron 3 of 3)	Syndig1	protein-coding
commonpeak_7835	chr18	16726981	16727080	intron	NM_007664, intron 2 of 15)	Cdh2	protein-coding
commonpeak_9251	chr2	115507265	115507364	intron	NR_030712, intron 1 of 2)	3110099E03Rik	ncRNA
commonpeak_6671	chr1	65276663	65276684	3' UTR	NM_001310624, exon 42 of 42)	Pth2r	protein-coding
commonpeak_9934	chr2	177354138	177354237	Intergenic		Zfp970	protein-coding
commonpeak_5031	chr14	52205111	52205203	exon	NM_201637, exon 32 of 38)	Snord8	snoRNA
commonpeak_9302	chr2	119768092	119768098	exon	NM_001163701, exon 22 of 25)	Ltk	protein-coding
commonpeak_4915	chr14	35066619	35066718	intron	NM_008166, intron 4 of 15)	Mir346	ncRNA
commonpeak_18919	chrY	30774649	30774728	Intergenic		Gm20871	pseudo
commonpeak_9482	chr2	130635435	130635534	intron	NM_001291027, intron 4 of 4)	Ubox5	protein-coding
commonpeak_17826	chr9	7103716	7103764	exon	NM_029851, exon 48 of 89)	Dcun1d5	protein-coding
commonpeak_14181	chr6	123655098	123655197	Intergenic		Vmn2r22	protein-coding
commonpeak_17673	chr9	56186393	56186492	Intergenic		Tspan3	protein-coding
commonpeak_13584	chr5	33453342	33453441	Intergenic		Nkx1-1	protein-coding
commonpeak_13055	chr5	119364885	119364984	Intergenic		Gm7538	ncRNA
commonpeak_2958	chr12	22740411	22740510	Intergenic		2410018L13Rik	ncRNA
commonpeak_2763	chr12	109134928	109135027	Intergenic		Begain	protein-coding
commonpeak_715	chr10	80985344	80985443	intron	NM_001038655, intron 2 of 3)	Gng7	protein-coding
commonpeak_3436	chr12	78879916	78879981	intron	NM_026114, intron 4 of 7)	Eif2s1	protein-coding
commonpeak_14749	chr6	73385809	73385908	Intergenic		4931417E11Rik	protein-coding
commonpeak_19649	NW_016097317.1	167634	167733	NA
commonpeak_2993	chr12	24523071	24523170	exon	NM_020614, exon 8 of 15)	Taf1b	protein-coding
commonpeak_12246	chr4	153377785	153377884	intron	NM_001099299, intron 5 of 5)	Ajap1	protein-coding
commonpeak_6625	chr16	49387288	49387387	Intergenic		Ift57	protein-coding
commonpeak_1679	chr11	51704405	51704432	intron	NM_001290785, intron 18 of 22)	0610009B22Rik	protein-coding
commonpeak_7837	chr18	17326680	17326779	Intergenic		4921533I20Rik	pseudo
commonpeak_5413	chr15	101210964	101211022	3' UTR	NM_007395, exon 9 of 9)	AU021063	ncRNA
commonpeak_10931	chr3	144861133	144861232	Intergenic		Clca3b	protein-coding
commonpeak_17382	chr9	21617103	21617202	intron	NM_001174079, intron 1 of 33)	Smarca4	protein-coding
commonpeak_4300	chr13	67365647	67365746	3' UTR	NM_001001186, exon 4 of 4)	Zfp953	protein-coding
commonpeak_1034	chr11	109288022	109288121	intron	NM_011268, intron 1 of 18)	Rgs9	protein-coding
commonpeak_19533	NT_187028.1	131652	131751	NA
commonpeak_3962	chr13	34394166	34394443	Intergenic		Slc22a23	protein-coding
commonpeak_12261	chr4	154112473	154112572	intron	NM_011642, intron 1 of 13)	Trp73	protein-coding
commonpeak_1987	chr1	165880383	165880425	exon	NM_198934, exon 15 of 17)	Pou2f1	protein-coding
commonpeak_18728	chrX	73221862	73221961	exon	NM_001293678, exon 8 of 9)	F8a	protein-coding
commonpeak_17241	chr9	116061832	116061931	intron	NM_028638, intron 14 of 14)	Tgfbr2	protein-coding
commonpeak_11392	chr3	83999293	83999392	intron	NM_172681, intron 3 of 34)	Tmem131l	protein-coding
commonpeak_12116	chr4	146081723	146081822	Intergenic		Gm13034	pseudo
commonpeak_10591	chr2	92662156	92662255	Intergenic		Chst1	protein-coding
commonpeak_10757	chr3	110251478	110251509	promoter-TSS	NR_024139)	Prmt6	protein-coding
commonpeak_6437	chr16	32466412	32466510	exon	NM_009981, exon 6 of 9)	Slc51a	protein-coding
commonpeak_12756	chr4	89562127	89562226	Intergenic		Dmrta1	protein-coding
commonpeak_3232	chr12	55303850	55303897	promoter-TSS	NM_021529)	Ppp2r3c	protein-coding
commonpeak_10661	chr3	103003064	103003135	3' UTR	NM_025679, exon 5 of 5)	Sike1	protein-coding
commonpeak_17611	chr9	50812002	50812101	intron	NR_045601, intron 12 of 13)	Alg9	protein-coding
commonpeak_9044	chr19	59874608	59874707	Intergenic		Rab11fip2	protein-coding
commonpeak_952	chr11	101604922	101605022	Intergenic		Gm11634	protein-coding
commonpeak_5549	chr15	31465367	31465462	intron	NM_172606, intron 23 of 25)	Ropn1l	protein-coding
commonpeak_1330	chr11	23293790	23293818	exon	NM_134014, exon 23 of 26)	Usp34	protein-coding
commonpeak_19730	NW_019168514.1	100735	100899	NA
commonpeak_12046	chr4	141249596	141249636	exon	NM_172520, exon 10 of 17)	Arhgef19	protein-coding
commonpeak_19660	NW_016097318.1	310234	310264	NA
commonpeak_8446	chr1	88201212	88201313	exon	NM_013701, exon 1 of 5)	Ugt1a2	protein-coding
commonpeak_5018	chr14	50878552	50878565	Intergenic		Tep1	protein-coding
commonpeak_15100	chr7	108934553	108934678	exon	NM_025344, exon 1 of 8)	Eif3f	protein-coding
commonpeak_12827	chr5	101613944	101614043	Intergenic		Nkx6-1	protein-coding
commonpeak_6174	chr15	99772302	99772401	exon	NM_028015, exon 1 of 10)	Cers5	protein-coding
commonpeak_8300	chr18	66808263	66808362	Intergenic		Mc4r	protein-coding
commonpeak_11213	chr3	54754738	54754739	promoter-TSS	NM_019483)	Smad9	protein-coding
commonpeak_17299	chr9	123283739	123283838	Intergenic		Tmem158	protein-coding
commonpeak_3768	chr13	120281525	120281624	Intergenic		AF067061	protein-coding
commonpeak_19155	NT_166305.2	3524821	3524893	NA
commonpeak_1931	chr11	62841055	62841154	3' UTR	NM_053169, exon 6 of 6)	Fbxw10	protein-coding
commonpeak_7714	chr1	78454818	78454917	exon	NM_011811, exon 15 of 17)	Farsb	protein-coding
commonpeak_14116	chr6	11905240	11905331	intron	NM_010886, intron 2 of 3)	Ndufa4	protein-coding
commonpeak_18102	chrX	100689433	100689532	intron	NM_008446, intron 13 of 29)	Gdpd2	protein-coding
commonpeak_7218	chr17	30421066	30421165	intron	NM_172618, intron 6 of 11)	Gm6402	pseudo
commonpeak_3718	chr13	114987749	114987848	intron	NM_001033228, intron 15 of 28)	Itga2	protein-coding
commonpeak_12538	chr4	58544922	58545021	intron	NM_010336, intron 1 of 3)	Lpar1	protein-coding
commonpeak_1396	chr1	13023142	13023241	Intergenic		Slco5a1	protein-coding
commonpeak_10165	chr2	33007337	33007405	intron	NM_001355200, intron 19 of 29)	Slc2a8	protein-coding
commonpeak_11112	chr3	34049193	34049239	exon	NM_001113189, exon 8 of 17)	Fxr1	protein-coding
commonpeak_11323	chr3	69092868	69092967	intron	NM_008467, intron 7 of 16)	Kpna4	protein-coding
commonpeak_2345	chr1	183322649	183322875	3' UTR	NM_181732, exon 10 of 10)	Brox	protein-coding
commonpeak_5614	chr15	37711099	37711198	intron	NM_134094, intron 1 of 6)	Ncald	protein-coding
commonpeak_9007	chr19	56813057	56813118	exon	NM_170757, exon 2 of 16)	Ccdc186	protein-coding
commonpeak_4977	chr14	46384168	46384237	TTS	NR_037981)	Gm15217	ncRNA
commonpeak_16622	chr8	44951738	44951851	exon	NM_001081286, exon 1 of 26)	Fat1	protein-coding
commonpeak_1081	chr11	115180747	115180846	3' UTR	NM_012030, exon 6 of 6)	Nat9	protein-coding
commonpeak_8806	chr19	40414668	40414767	intron	NM_001034962, intron 1 of 22)	Sorbs1	protein-coding
commonpeak_242	chr10	21998906	21999004	3' UTR	NM_001161850, exon 12 of 12)	Sgk1	protein-coding
commonpeak_5178	chr14	62411544	62411643	exon	NM_001204340, exon 11 of 17)	Gucy1b2	protein-coding
commonpeak_8955	chr19	5313139	5313238	Intergenic		Gal3st3	protein-coding
commonpeak_10258	chr2	39071093	39071188	3' UTR	NM_178778, exon 18 of 18)	Golga1	protein-coding
commonpeak_9644	chr2	153231141	153231204	3' UTR	NM_018807, exon 3 of 3)	Tspyl3	protein-coding
commonpeak_9743	chr2	163090492	163090591	promoter-TSS	NM_026630)	Gtsf1l	protein-coding
commonpeak_12529	chr4	5799474	5799523	exon	NM_001355716, exon 3 of 3)	Fam110b	protein-coding
commonpeak_10519	chr2	80112475	80112574	intron	NM_001159582, intron 2 of 15)	Pde1a	protein-coding
commonpeak_634	chr10	74994451	74994550	intron	NM_001358848, intron 2 of 2)	Gnaz	protein-coding
commonpeak_12824	chr5	101010648	101010747	Intergenic		Gpat3	protein-coding
commonpeak_2475	chr11	8885453	8885552	Intergenic		Hus1	protein-coding
commonpeak_8454	chr1	88272078	88272177	intron	NM_198652, intron 4 of 7)	6430706D22Rik	ncRNA
commonpeak_5562	chr15	33392230	33392329	intron	NM_176073, intron 5 of 7)	1700084J12Rik	pseudo
commonpeak_16706	chr8	55369530	55369629	Intergenic		Gpm6a	protein-coding
commonpeak_15597	chr7	25013074	25013173	intron	NM_001360067, intron 19 of 19)	Atp1a3	protein-coding
commonpeak_7522	chr17	66944306	66944379	intron	NM_008984, intron 9 of 30)	Mir5709	ncRNA
commonpeak_5484	chr15	19999375	19999474	Intergenic		Acot10	protein-coding
commonpeak_6293	chr16	18424350	18424449	intron	NM_001111062, intron 1 of 5)	Txnrd2	protein-coding
commonpeak_9252	chr2	115600939	115601038	intron	NM_207264, intron 1 of 10)	BC052040	protein-coding
commonpeak_1406	chr11	30977656	30977666	exon	NM_026527, exon 3 of 3)	Chac2	protein-coding
commonpeak_4193	chr13	5861627	5861789	exon	NM_011803, exon 1 of 4)	Klf6	protein-coding
commonpeak_10563	chr2	90953797	90953831	intron	NM_198683, intron 1 of 13)	Celf1	protein-coding
commonpeak_1786	chr1	157800209	157800308	Intergenic		Sec16b	protein-coding
commonpeak_18344	chrX	149556374	149556473	Intergenic		Gm10439	protein-coding
commonpeak_10241	chr2	38043386	38043485	intron	NM_001362973, intron 6 of 22)	Dennd1a	protein-coding
commonpeak_4047	chr13	44869831	44870019	intron	NM_021878, intron 4 of 18)	Dtnbp1	protein-coding
commonpeak_16328	chr8	122638091	122638176	exon	NM_177289, exon 6 of 11)	Pabpn1l	protein-coding
commonpeak_3478	chr12	8227224	8227353	exon	NM_172401, exon 3 of 7)	Ldah	protein-coding
commonpeak_16585	chr8	37068011	37068110	Intergenic		G630064G18Rik	ncRNA
commonpeak_6497	chr16	3750431	3750463	3' UTR	NM_148924, exon 6 of 6)	Zfp263	protein-coding
commonpeak_8435	chr1	87942558	87942691	3' UTR	NM_177646, exon 30 of 30)	Usp40	protein-coding
commonpeak_5186	chr14	63177733	63177832	5' UTR	NM_010191, exon 3 of 10)	Fdft1	protein-coding
commonpeak_8576	chr19	17014748	17014847	intron	NM_181348, intron 4 of 19)	Prune2	protein-coding
commonpeak_365	chr10	40234895	40234980	intron	NM_023323, intron 5 of 9)	Rpf2	protein-coding
commonpeak_3640	chr13	104685845	104685944	intron	NM_001360094, intron 11 of 13)	Cwc27	protein-coding
commonpeak_1041	chr11	109797197	109797296	intron	NM_027038, intron 3 of 4)	1700012B07Rik	protein-coding
commonpeak_1142	chr11	11884560	11884659	intron	NR_045178, intron 3 of 3)	Ddc	protein-coding
commonpeak_10864	chr3	133945132	133945231	Intergenic		Cxxc4	protein-coding
commonpeak_4548	chr13	95604072	95604142	exon	NM_010169, exon 2 of 2)	F2r	protein-coding
commonpeak_14953	chr6	99009964	99010130	exon	NM_001347345, exon 9 of 20)	Foxp1	protein-coding
commonpeak_13448	chr5	20602283	20602382	intron	NM_015823, intron 16 of 21)	Phtf2	protein-coding
commonpeak_9969	chr2	181766058	181766157	promoter-TSS	NM_008665)	Myt1	protein-coding
commonpeak_15587	chr7	23793507	23793606	Intergenic		Vmn1r175	protein-coding
commonpeak_2833	chr12	116241730	116241829	exon	NM_146039, exon 8 of 22)	Wdr60	protein-coding
commonpeak_6053	chr15	87410528	87410627	Intergenic		Tafa5	protein-coding
commonpeak_18080	chrM	13850	13994	NA
commonpeak_7772	chr17	88644263	88644438	exon	NM_029858, exon 3 of 4)	Ston1	protein-coding
commonpeak_6336	chr16	22571730	22571829	intron	NM_001346673, intron 11 of 23)	Mir6362	ncRNA
commonpeak_31	chr10	109767146	109767245	exon	NM_001081035, exon 15 of 39)	Nav3	protein-coding
commonpeak_18703	chrX	70577178	70577277	Intergenic		Gm14725	protein-coding
commonpeak_12930	chr5	109735672	109735771	Intergenic		Gm10416	pseudo
commonpeak_9423	chr2	126890766	126890774	3' UTR	NM_023220, exon 15 of 15)	Mir3473g	ncRNA
commonpeak_5671	chr1	54397718	54397787	3' UTR	NM_001033194, exon 18 of 18)	Gtf3c3	protein-coding
commonpeak_16763	chr8	67351331	67351430	Intergenic		Nat1	protein-coding
commonpeak_13759	chr5	53880431	53880530	intron	NM_144517, intron 15 of 20)	Tbc1d19	protein-coding
commonpeak_6787	chr16	83389803	83389902	Intergenic		4930553E22Rik	ncRNA
commonpeak_2244	chr11	78583809	78583908	intron	NM_008702, intron 6 of 10)	Tmem97	protein-coding
commonpeak_858	chr10	95175575	95175675	3' UTR	NM_001330141, exon 3 of 3)	Gm29684	ncRNA
commonpeak_17832	chr9	72214339	72214438	Intergenic		Zfp280d	protein-coding
commonpeak_2765	chr12	109468419	109468450	Intergenic		Dlk1	protein-coding
commonpeak_9208	chr2	111184364	111184463	Intergenic		4930430A15Rik	protein-coding
commonpeak_3225	chr12	55241296	55241389	intron	NM_001100109, intron 3 of 15)	Srp54c	protein-coding
commonpeak_7490	chr17	63635118	63635217	Intergenic		Fbxl17	protein-coding
commonpeak_16047	chr7	89935922	89936020	intron	NM_001291286, intron 1 of 4)	Hikeshi	protein-coding
commonpeak_4700	chr14	119049211	119049310	exon	NM_001081252, exon 19 of 39)	Gm16835	ncRNA
commonpeak_6695	chr16	57366123	57366222	intron	NM_001040397, intron 1 of 4)	Filip1l	protein-coding
commonpeak_15320	chr7	12805456	12805514	3' UTR	NM_026046, exon 2 of 2)	Zfp329	protein-coding
commonpeak_17071	chr8	96468613	96468712	Intergenic		Got2	protein-coding
commonpeak_1259	chr1	119181403	119181502	Intergenic		Gli2	protein-coding
commonpeak_15936	chr7	70688438	70688537	Intergenic		Nr2f2	protein-coding
commonpeak_10492	chr2	76137277	76137376	intron	NM_001081033, intron 8 of 19)	Ttc30a1	protein-coding
commonpeak_346	chr10	36988036	36988135	exon	NM_008229, exon 4 of 14)	Hdac2	protein-coding
commonpeak_14674	chr6	54810733	54810832	Intergenic		Znrf2	protein-coding
commonpeak_10808	chr3	123110401	123110500	intron	NM_080451, intron 4 of 4)	Myoz2	protein-coding
commonpeak_6631	chr1	64970774	64970873	Intergenic		Plekhm3	protein-coding
commonpeak_15609	chr7	25758530	25758748	3' UTR	NM_001190975, exon 18 of 18)	Hnrnpul1	protein-coding
commonpeak_9977	chr2	19451511	19451610	Intergenic		Ptf1aos	ncRNA
commonpeak_1792	chr11	57897403	57897502	Intergenic		Hand1	protein-coding
commonpeak_14340	chr6	146401579	146401678	intron	NM_019923, intron 10 of 56)	Itpr2	protein-coding
commonpeak_10162	chr2	32646859	32647010	5' UTR	NM_007932, exon 1 of 15)	Eng	protein-coding
commonpeak_10924	chr3	144065744	144065843	Intergenic		Lmo4	protein-coding
commonpeak_5680	chr1	54480575	54480673	3' UTR	NM_001163314, exon 27 of 27)	Gtf3c3	protein-coding
commonpeak_13613	chr5	35558797	35558896	intron	NM_030208, intron 10 of 10)	Trmt44	protein-coding
commonpeak_556	chr10	65603964	65604063	Intergenic		Gm30853	ncRNA
commonpeak_9489	chr2	130957846	130957985	exon	NM_009730, exon 8 of 29)	Atrn	protein-coding
commonpeak_18857	chrX	92244538	92244637	intron	NM_173783, intron 3 of 4)	Mageb1	protein-coding
commonpeak_4508	chr13	92707937	92708036	intron	NM_172588, intron 11 of 11)	Thbs4	protein-coding
commonpeak_11536	chr3	95617569	95617657	3' UTR	NM_001177669, exon 4 of 4)	Ensa	protein-coding
commonpeak_33	chr10	109885968	109886067	intron	NM_001368815, intron 3 of 37)	Nav3	protein-coding
commonpeak_5474	chr15	17513628	17513727	Intergenic		Cdh9	protein-coding
commonpeak_11693	chr4	109661432	109661520	exon	NM_001301368, exon 3 of 3)	Cdkn2c	protein-coding
commonpeak_8504	chr19	10229596	10229695	intron	NM_001033481, intron 1 of 25)	Myrf	protein-coding
commonpeak_18509	chrX	29036775	29036874	intron	NR_153316, intron 2 of 4).5	LOC108168459	ncRNA
commonpeak_13604	chr5	34809109	34809165	intron	NM_010414, intron 10 of 66)	Htt	protein-coding
commonpeak_12018	chr4	139413402	139413487	exon	NM_001160319, exon 27 of 106)	Ubr4	protein-coding
commonpeak_596	chr10	69345061	69345160	exon	NM_007659, exon 4 of 8)	Cdk1	protein-coding
commonpeak_19046	NT_078572.1	6507	6606	NA
commonpeak_17587	chr9	49081126	49081225	Intergenic		Tmprss5	protein-coding
commonpeak_1465	chr11	33372855	33372954	intron	NM_001362875, intron 14 of 28)	Ranbp17	protein-coding
commonpeak_14194	chr6	125550253	125550352	Intergenic		Vwf	protein-coding
commonpeak_6382	chr16	26672964	26673067	intron	NR_152416, intron 2 of 12)	Gm20319	ncRNA
commonpeak_16637	chr8	45678007	45678106	intron	NM_001310708, intron 1 of 19)	Sorbs2	protein-coding
commonpeak_18995	NT_039634.4	38256	38355	NA
commonpeak_5233	chr14	67756418	67756439	exon	NM_177780, exon 52 of 52)	Gnrh1	protein-coding
commonpeak_15177	chr7	115886656	115886755	intron	NM_001025559, intron 2 of 15)	Sox6	protein-coding
commonpeak_10280	chr2	44643483	44643582	intron	NM_001362986, intron 5 of 10)	Gtdc1	protein-coding
commonpeak_3731	chr13	11576654	11576753	intron	NM_023868, intron 97 of 104)	Zp4-ps	pseudo
commonpeak_19693	NW_019168508.1	105415	105514	NA
commonpeak_2155	chr11	74649593	74649692	exon	NM_001081158, exon 1 of 26)	Cluh	protein-coding
commonpeak_11809	chr4	123503226	123503304	exon	NM_001199137, exon 19 of 93)	D830031N03Rik	protein-coding
commonpeak_13006	chr5	114911864	114912107	3' UTR	NM_011854, exon 6 of 6)	Oasl1	protein-coding
commonpeak_11255	chr3	58453113	58453212	intron	NM_001081229, intron 2 of 3)	Tsc22d2	protein-coding
commonpeak_11139	chr3	37643510	37643609	3' UTR	NM_001305440, exon 3 of 3)	Spry1	protein-coding
commonpeak_12235	chr4	151385635	151385734	intron	NM_001081557, intron 5 of 23)	Gm13090	protein-coding
commonpeak_15416	chr7	135867372	135867471	Intergenic		Mki67	protein-coding
commonpeak_5702	chr1	55176250	55176349	intron	NM_001356287, intron 7 of 7)	Mob4	protein-coding
commonpeak_11949	chr4	133370810	133370863	TTS	NR_039582)	Mir5122	ncRNA
commonpeak_14055	chr6	109243901	109244000	Intergenic		Edem1	protein-coding
commonpeak_5403	chr15	100339044	100339143	intron	NM_001081471, intron 1 of 1)	Mettl7a3	protein-coding
commonpeak_17830	chr9	71835853	71835952	Intergenic		Tcf12	protein-coding
commonpeak_5636	chr15	39623470	39623569	intron	NM_053271, intron 22 of 26)	Rims2	protein-coding
commonpeak_12781	chr4	96357085	96357184	Intergenic		Cyp2j11	protein-coding
commonpeak_19644	NW_016097316.1	43435	43519	NA
commonpeak_18095	chrX	100601662	100601761	Intergenic		Arr3	protein-coding
commonpeak_16045	chr7	89534198	89534297	Intergenic		Prss23	protein-coding
commonpeak_7859	chr18	23575880	23575979	intron	NM_001285810, intron 4 of 20)	Dtna	protein-coding
commonpeak_8378	chr18	75691912	75692011	intron	NM_201354, intron 1 of 11)	Ctif	protein-coding
commonpeak_10394	chr2	66625111	66625210	intron	NM_001290674, intron 1 of 26)	Scn9a	protein-coding
commonpeak_9189	chr2	10961804	10961903	Intergenic		Prkcq	protein-coding
commonpeak_12619	chr4	64031491	64031509	intron	NM_001369214, intron 1 of 20)	Tnc	protein-coding
commonpeak_5719	chr15	53608544	53608643	intron	NM_177225, intron 4 of 4)	Mir28c	ncRNA
commonpeak_15902	chr7	66409244	66409327	intron	NM_053080, intron 6 of 12)	Aldh1a3	protein-coding
commonpeak_18082	chrM	14699	14822	NA
commonpeak_1294	chr11	20648700	20648790	3' UTR	NM_001038625, exon 2 of 2)	Sertad2	protein-coding
commonpeak_18379	chrX	153833259	153833441	exon	NM_001005370, exon 2 of 2)	Spin2c	protein-coding
commonpeak_13717	chr5	4901460	4901559	intron	NM_011074, intron 12 of 14)	Fzd1	protein-coding
commonpeak_18092	chrX	100400531	100400630	3' UTR	NM_001177943, exon 9 of 9)	Awat2	protein-coding
commonpeak_18859	chrX	92894923	92895022	Intergenic		BC061195	pseudo
commonpeak_13455	chr5	22563124	22563223	promoter-TSS	NR_163852)
commonpeak_11187	chr3	51941455	51941554	intron	NM_001004176, intron 1 of 4)	Maml3	protein-coding
commonpeak_8482	chr1	89025254	89025353	Intergenic		1700067G17Rik	ncRNA
commonpeak_5380	chr14	98156899	98156998	intron	NM_001038610, intron 1 of 10)	Dach1	protein-coding
commonpeak_5797	chr15	63505765	63505864	Intergenic		Gm20740	ncRNA
commonpeak_2052	chr1	169976586	169976685	3' UTR	NM_022563, exon 17 of 17)	3110045C21Rik	ncRNA
commonpeak_6553	chr16	43350466	43350565	intron	NM_181058, intron 2 of 6)	Gm15713	ncRNA
commonpeak_2049	chr1	169972085	169972184	TTS	NM_022563)	3110045C21Rik	ncRNA
commonpeak_18773	chrX	76268126	76268225	TTS	NM_001013760)	Cldn34b3	protein-coding
commonpeak_1862	chr11	60670363	60670462	Intergenic		Llgl1	protein-coding
commonpeak_7043	chr17	18150303	18150402	Intergenic		Vmn2r92	protein-coding
commonpeak_17230	chr9	115140177	115140276	intron	NM_148958, intron 4 of 11)	Stmn1-rs1	pseudo
commonpeak_14080	chr6	114670417	114670516	intron	NM_001253718, intron 2 of 19)	Atg7	protein-coding
commonpeak_2419	chr1	186624554	186624618	3' UTR	NM_009367, exon 7 of 7)	A730004F24Rik	ncRNA
commonpeak_17803	chr9	67155155	67155254	intron	NR_045748, intron 1 of 2)	Gm19299	ncRNA
commonpeak_14901	chr6	91271692	91271864	exon	NM_007992, exon 18 of 18)	Fbln2	protein-coding
commonpeak_8601	chr19	21610697	21610796	intron	NM_025423, intron 2 of 3)	1110059E24Rik	protein-coding
commonpeak_15724	chr7	35789796	35789837	intron	NM_177739, intron 4 of 6)	E130304I02Rik	ncRNA
commonpeak_1690	chr11	52122523	52122627	3' UTR	NM_019411, exon 7 of 7)	Mir3061	ncRNA
commonpeak_3649	chr13	107414062	107414133	Intergenic		AI197445	ncRNA
commonpeak_4011	chr13	40887879	40887901	exon	NM_008105, exon 1 of 3)	Gcnt2	protein-coding
commonpeak_5828	chr15	65646771	65646870	Intergenic		Efr3a	protein-coding
commonpeak_7987	chr18	36095811	36095910	intron	NM_001167891, intron 1 of 9)	4930471G03Rik	ncRNA
commonpeak_6622	chr16	49177495	49177594	intron	NM_001166210, intron 36 of 40)	Myh15	protein-coding
commonpeak_4241	chr13	62487726	62487825	Intergenic		Zfp935	protein-coding
commonpeak_1308	chr11	21299955	21300029	exon	NM_001290628, exon 12 of 23)	Mir1933	ncRNA
commonpeak_15202	chr7	118350357	118350456	Intergenic		Syt17	protein-coding
commonpeak_15827	chr7	48815445	48815519	exon	NM_028031, exon 11 of 17)	Zdhhc13	protein-coding
commonpeak_14757	chr6	75031245	75031344	Intergenic		Gm31747	ncRNA
commonpeak_16749	chr8	6166324	6166423	Intergenic		Slc10a2	protein-coding
commonpeak_1625	chr11	49634912	49634977	exon	NM_008029, exon 15 of 30)	Flt4	protein-coding
commonpeak_16081	chr7	97296343	97296442	intron	NM_001162477, intron 3 of 9)	Usp35	protein-coding
commonpeak_16041	chr7	89404589	89404595	promoter-TSS	NM_001360746)	Fzd4	protein-coding
commonpeak_4248	chr13	63207167	63207266	intron	NM_001289926, intron 10 of 15)	Aopep	protein-coding
commonpeak_2141	chr11	73157968	73158067	Intergenic		P2rx5	protein-coding
commonpeak_16922	chr8	83906110	83906209	intron	NM_181039, intron 1 of 22)	Adgrl1	protein-coding
commonpeak_12688	chr4	80931861	80931960	intron	NM_026821, intron 1 of 1)	Lurap1l	protein-coding
commonpeak_4444	chr13	77198406	77198505	intron	NM_001145676, intron 4 of 19)	2210408I21Rik	protein-coding
commonpeak_1900	chr11	61915561	61915659	intron	NM_019921, intron 3 of 14)	Akap10	protein-coding
commonpeak_10867	chr3	135256511	135256610	exon	NM_173762, exon 38 of 46)	Bdh2	protein-coding
commonpeak_10810	chr3	123112664	123112763	exon	NM_080451, exon 4 of 5)	Myoz2	protein-coding
commonpeak_13741	chr5	52299067	52299166	Intergenic		Sod3	protein-coding
commonpeak_10327	chr2	53185568	53185667	intron	NM_018785, intron 2 of 25)
commonpeak_80	chr10	117815498	117815597	3' UTR	NM_024457, exon 8 of 8)	Nup107	protein-coding
commonpeak_2601	chr11	95230194	95230293	Intergenic		Tac4	protein-coding
commonpeak_15362	chr7	131336345	131336444	intron	NM_183272, intron 2 of 2)	Fam24a	protein-coding
commonpeak_6413	chr1	63058566	63058733	exon	NM_001081436, exon 12 of 12)	Ino80d	protein-coding
commonpeak_16155	chr8	105703103	105703202	TTS	NM_198299)	Pard6a	protein-coding
commonpeak_5072	chr14	5550292	5550391	Intergenic		Gm3488	protein-coding
commonpeak_7964	chr18	34809010	34809097	exon	NM_001081256, exon 8 of 24)	Reep2	protein-coding
commonpeak_3371	chr12	72348513	72348612	intron	NM_153457, intron 1 of 8)	Rtn1	protein-coding
[truncated: 17,802 more rows]
