# Supplementary material for: Mettl3‐Mediated m6A Modification Represents a Novel Therapeutic Target for FSGS
Source: Adv Sci (Weinh). 2025 Dec 19;13(10):e01242. doi: 10.1002/advs.202501242 (PMC12915192; doi:10.1002/advs.202501242)
Supplement: Supplementary file 2 — Supporting Information [file ADVS-13-e01242-s002.zip › m6A-seq-WT_commonpeak.mm10.anno.xlsx]

## Sheet: WT_commonpeak.mm10.anno
PeakID (cmd=annotatePeaks.pl KO_commonpeak.mm10.bed mm10)	Chr	Start	End	Annotation		Gene Name	Gene Type
commonpeak_2458	chr18	90542865	90542878	3' UTR	NM_198295, exon 16 of 16)	Tmx3	protein-coding
commonpeak_2289	chr18	10814148	10814223	3' UTR	NM_144860, exon 21 of 21)	Mir1a-2	ncRNA
commonpeak_328	chr11	119509153	119509210	3' UTR	NM_001164636, exon 9 of 9)	Endov	protein-coding
commonpeak_4668	chr8	110223594	110223823	3' UTR	NM_146215, exon 2 of 2)	Cmtr2	protein-coding
commonpeak_1963	chr16	57152939	57152998	3' UTR	NM_138599, exon 12 of 12)	Nit2	protein-coding
commonpeak_1774	chr15	96689595	96689700	3' UTR	NM_001355633, exon 15 of 15)	Slc38a2	protein-coding
commonpeak_5046	chr9	37270711	37270742	3' UTR	NM_001081429, exon 16 of 16)	Slc37a2	protein-coding
commonpeak_2578	chr19	46596699	46596798	3' UTR	NM_053196, exon 12 of 12)	Wbp1l	protein-coding
commonpeak_1872	chr16	30314096	30314308	3' UTR	NM_001128094, exon 33 of 33)	Gp5	protein-coding
commonpeak_5182	chr9	76134044	76134177	3' UTR	NM_173731, exon 9 of 9)	Gfral	protein-coding
commonpeak_3061	chr3	102769250	102769303	3' UTR	NM_001243132, exon 8 of 8)	Tshb	protein-coding
commonpeak_2228	chr17	74388707	74388806	3' UTR	NM_001162870, exon 17 of 17)	Slc30a6	protein-coding
commonpeak_5112	chr9	56205486	56205493	3' UTR	NM_172924, exon 7 of 7)	Tspan3	protein-coding
commonpeak_1890	chr16	33503682	33503776	3' UTR	NM_011749, exon 9 of 9)
commonpeak_1018	chr12	81663686	81663786	3' UTR	NM_001033149, exon 3 of 3)	Ttc9	protein-coding
commonpeak_73	chr10	21998798	21998928	3' UTR	NM_001161850, exon 12 of 12)	Sgk1	protein-coding
commonpeak_4321	chr7	102120365	102120451	3' UTR	NM_001287164, exon 33 of 33)	Chrna10	protein-coding
commonpeak_487	chr11	51693680	51693696	3' UTR	NM_175255, exon 23 of 23)	0610009B22Rik	protein-coding
commonpeak_2871	chr2	23197292	23197296	3' UTR	NM_013771, exon 19 of 19)	4931423N10Rik	protein-coding
commonpeak_1581	chr1	52166025	52166253	3' UTR	NM_001081081, exon 18 of 18)	Stat1	protein-coding
commonpeak_1274	chr1	36792526	36792595	3' UTR	NM_018872, exon 41 of 41)	Zap70	protein-coding
commonpeak_3473	chr4	136546204	136546305	3' UTR	NM_024452, exon 5 of 5)	Kdm1a	protein-coding
commonpeak_1318	chr13	93402358	93402404	3' UTR	NM_147176, exon 10 of 10)	Homer1	protein-coding
commonpeak_5116	chr9	56495165	56495264	3' UTR	NM_025812, exon 10 of 10)	Hmg20a	protein-coding
commonpeak_3670	chr4	88412989	88413220	3' UTR	NM_025760, exon 7 of 7)	Hacd4	protein-coding
commonpeak_2378	chr18	56957371	56957514	3' UTR	NM_029909, exon 5 of 5)	C330018D20Rik	protein-coding
commonpeak_2540	chr1	93819886	93819894	3' UTR	NM_025454, exon 8 of 8)	D2hgdh	protein-coding
commonpeak_1778	chr15	98041297	98041396	3' UTR	NM_144851, exon 18 of 18)	Col2a1	protein-coding
commonpeak_4798	chr8	45051988	45052119	3' UTR	NM_001081286, exon 26 of 26)	AY512931	ncRNA
commonpeak_2914	chr2	32789453	32789511	3' UTR	NM_009295, exon 19 of 19)	Cfap157	protein-coding
commonpeak_940	chr12	54746858	54746897	3' UTR	NM_026998, exon 14 of 14)	Snx6	protein-coding
commonpeak_3366	chr4	11204568	11204622	3' UTR	NM_001282943, exon 12 of 12)	Ccne2	protein-coding
commonpeak_1272	chr13	67707434	67707501	3' UTR	NM_145622, exon 4 of 4)	Zfp65	protein-coding
commonpeak_4284	chr6	85929655	85929687	3' UTR	NM_001362064, exon 9 of 9)	Tprkb	protein-coding
commonpeak_94	chr10	34283819	34283921	3' UTR	NM_009433, exon 1 of 1)	Tspyl1	protein-coding
commonpeak_5221	chr9	8997122	8997363	3' UTR	NM_027823, exon 23 of 23)	Pgr	protein-coding
commonpeak_1655	chr15	54600975	54601084	3' UTR	NM_178920, exon 4 of 4)	Mal2	protein-coding
commonpeak_477	chr11	50234795	50234893	3' UTR	NM_145926, exon 15 of 15)	Mir6919	ncRNA
commonpeak_3073	chr3	103962786	103962842	3' UTR	NM_001356557, exon 7 of 7)	Phtf1	protein-coding
commonpeak_1699	chr15	76101961	76102042	3' UTR	NM_144848, exon 2 of 2)	Nrbp2	protein-coding
commonpeak_460	chr11	46194561	46194681	3' UTR	NM_001252460, exon 31 of 31)	Mir7239	ncRNA
commonpeak_2702	chr2	126893480	126893510	3' UTR	NM_023220, exon 15 of 15)	Mir3473g	ncRNA
commonpeak_4180	chr6	35509415	35509645	3' UTR	NM_008098, exon 4 of 4)	Mtpn	protein-coding
commonpeak_5389	chrX	41796833	41796839	3' UTR	NM_001033422, exon 39 of 39)	Thoc2	protein-coding
commonpeak_3130	chr3	133109827	133109836	3' UTR	NM_027927, exon 7 of 7)	Gstcd	protein-coding
commonpeak_1430	chr14	34412968	34412996	3' UTR	NM_009758, exon 13 of 13)	Mmrn2	protein-coding
commonpeak_1682	chr15	6799567	6799656	3' UTR	NM_030168, exon 38 of 38)	Osmr	protein-coding
commonpeak_4725	chr8	13019320	13019406	3' UTR	NM_001371043, exon 30 of 30)	F7	protein-coding
commonpeak_444	chr1	139452129	139452144	3' UTR	NM_172643, exon 11 of 11)	Aspm	protein-coding
commonpeak_2592	chr19	55298489	55298551	3' UTR	NM_001360595, exon 10 of 10)	Zdhhc6	protein-coding
commonpeak_2765	chr2	154376401	154376524	3' UTR	NM_009228, exon 8 of 8)	Cdk5rap1	protein-coding
commonpeak_3152	chr3	146464276	146464283	3' UTR	NM_028836, exon 6 of 6)	Ctbs	protein-coding
commonpeak_5089	chr9	50880091	50880129	3' UTR	NM_028614, exon 15 of 15)	Ppp2r1b	protein-coding
commonpeak_4112	chr6	13626728	13626810	3' UTR	NM_175312, exon 5 of 5)	Tmem168	protein-coding
commonpeak_5299	chrX	12676115	12676176	3' UTR	NM_001048208, exon 31 of 31)	1810030O07Rik	protein-coding
commonpeak_1905	chr16	37885969	37886068	3' UTR	NM_177093, exon 4 of 4)	Lrrc58	protein-coding
commonpeak_4988	chr9	123592360	123592461	3' UTR	NM_001357485, exon 20 of 20)	Slc6a20b	protein-coding
commonpeak_4285	chr6	85929821	85929895	3' UTR	NM_001362064, exon 9 of 9)	Tprkb	protein-coding
commonpeak_2253	chr17	83478941	83479040	3' UTR	NM_199466, exon 21 of 21)	Cox7a2l	protein-coding
commonpeak_1009	chr12	79175758	79175950	3' UTR	NM_001362270, exon 6 of 6)	Vti1b	protein-coding
commonpeak_519	chr1	155202289	155202335	3' UTR	NM_021433, exon 8 of 8)	BC034090	protein-coding
commonpeak_3977	chr5	53107155	53107254	3' UTR	NM_172710, exon 24 of 24)	Slc34a2	protein-coding
commonpeak_208	chr10	81823486	81823585	3' UTR	NM_001142963, exon 4 of 4).2	Gm10778	protein-coding
commonpeak_644	chr1	175684804	175684821	3' UTR	NM_021350, exon 1 of 1)	Chml	protein-coding
commonpeak_4978	chr9	119436604	119436685	3' UTR	NM_001313757, exon 11 of 11)	Exog	protein-coding
commonpeak_393	chr11	29508455	29508500	3' UTR	NM_176841, exon 32 of 32)	Prorsd1	protein-coding
commonpeak_401	chr1	131288586	131288623	3' UTR	NM_001081011, exon 23 of 23)	Ikbke	protein-coding
commonpeak_3870	chr5	147018607	147018607	3' UTR	NM_080795, exon 10 of 10)	Mtif3	protein-coding
commonpeak_1755	chr15	89324468	89324480	3' UTR	NM_182928, exon 3 of 3)	Adm2	protein-coding
commonpeak_5394	chrX	48542040	48542043	3' UTR	NM_001358792, exon 21 of 21)	Rab33a	protein-coding
commonpeak_2853	chr2	179912310	179912530	3' UTR	NM_001081092, exon 15 of 15)	Taf4	protein-coding
commonpeak_4483	chr7	143637757	143637780	3' UTR	NM_001311145, exon 6 of 6)	E230032D23Rik	ncRNA
commonpeak_1394	chr14	21032572	21032582	3' UTR	NM_009502, exon 21 of 21)	Ap3m1	protein-coding
commonpeak_2477	chr19	17221264	17221292	3' UTR	NM_181348, exon 20 of 20)	Gcnt1	protein-coding
commonpeak_4114	chr6	136606831	136607032	3' UTR	NM_019426, exon 15 of 15)	Plbd1	protein-coding
commonpeak_1498	chr14	65195905	65195957	3' UTR	NM_021458, exon 7 of 7)	Fzd3	protein-coding
commonpeak_2211	chr17	6649176	6649266	3' UTR	NM_001166630, exon 5 of 5).2	Dynlt1c	protein-coding
commonpeak_1687	chr15	7191374	7191423	3' UTR	NM_013584, exon 20 of 20)	Lifr	protein-coding
commonpeak_1476	chr14	57836403	57836505	3' UTR	NM_029492, exon 13 of 13)	Mrpl57	protein-coding
commonpeak_145	chr10	59224744	59224746	3' UTR	NM_172939, exon 1 of 1)	Sowahc	protein-coding
commonpeak_5443	chrX	85204459	85204506	3' UTR	NM_001314036, exon 18 of 18)	Fthl17a	protein-coding
commonpeak_1099	chr13	114155165	114155289	3' UTR	NM_172595, exon 5 of 5)	A430090L17Rik	ncRNA
commonpeak_456	chr11	43721092	43721209	3' UTR	NM_001164231, exon 4 of 4)	Ttc1	protein-coding
commonpeak_1971	chr16	65865250	65865342	3' UTR	NM_001368760, exon 4 of 4)	Vgll3	protein-coding
commonpeak_2257	chr1	78419958	78420057	3' UTR	NM_001004173, exon 5 of 5)	Farsb	protein-coding
commonpeak_729	chr11	85191585	85191676	3' UTR	NM_025825, exon 13 of 13)	1700125H20Rik	protein-coding
commonpeak_2216	chr17	6955154	6955189	3' UTR	NM_147155, exon 4 of 4)	Tagap1	protein-coding
commonpeak_1212	chr13	51702452	51702625	3' UTR	NM_013660, exon 16 of 16)	Secisbp2	protein-coding
commonpeak_754	chr11	87614939	87615022	3' UTR	NM_133215, exon 19 of 19)	Hsf5	protein-coding
commonpeak_1531	chr14	76507471	76507636	3' UTR	NM_009366, exon 3 of 3)	Tsc22d1	protein-coding
commonpeak_3922	chr5	32490995	32491143	3' UTR	NM_172707, exon 8 of 8)	Ppp1cb	protein-coding
commonpeak_3735	chr5	111287907	111287980	3' UTR	NM_001267622, exon 23 of 23)	Pitpnb	protein-coding
commonpeak_757	chr1	188213115	188213160	3' UTR	NM_001243792, exon 8 of 8)	Ush2a	protein-coding
commonpeak_1667	chr15	58177679	58177778	3' UTR	NM_026346, exon 9 of 9)	Wdyhv1	protein-coding
commonpeak_2368	chr18	53682557	53682661	3' UTR	NM_178686, exon 21 of 21)	Gm19466	ncRNA
commonpeak_4091	chr6	127128600	127128699	3' UTR	NM_009829, exon 5 of 5)	Tigar	protein-coding
commonpeak_2451	chr18	80968953	80969052	3' UTR	NM_178280, exon 4 of 4)	Sall3	protein-coding
commonpeak_5244	chr9	96056420	96056477	3' UTR	NM_011916, exon 42 of 42)	Gk5	protein-coding
commonpeak_2561	chr19	42075859	42075880	3' UTR	NM_198108, exon 5 of 5)	Morn4	protein-coding
commonpeak_1612	chr15	36771824	36771919	3' UTR	NM_011740, exon 7 of 7)	Ywhaz	protein-coding
commonpeak_357	chr11	20063644	20063669	3' UTR	NM_001362899, exon 10 of 10)	Actr2	protein-coding
commonpeak_428	chr1	135832320	135832505	3' UTR	NM_133664, exon 10 of 10)	Tnnt2	protein-coding
commonpeak_503	chr11	53415521	53415675	3' UTR	NM_001363331, exon 20 of 20)	Mir6920	ncRNA
commonpeak_137	chr10	56390031	56390163	3' UTR	NM_010288, exon 2 of 2)	Gja1	protein-coding
commonpeak_2980	chr2	6545420	6545519	3' UTR	NM_001310447, exon 12 of 12)	Celf2	protein-coding
commonpeak_4296	chr6	90384094	90384233	3' UTR	NM_030260, exon 6 of 6)	Zxdc	protein-coding
commonpeak_2700	chr2	126891638	126891679	3' UTR	NM_023220, exon 15 of 15)	Mir3473g	ncRNA
commonpeak_2531	chr19	37269373	37269448	3' UTR	NM_031156, exon 24 of 24)	4931408D14Rik	ncRNA
commonpeak_3180	chr3	27098049	27098124	3' UTR	NM_001177626, exon 24 of 24)	Ect2	protein-coding
commonpeak_3215	chr3	52348852	52349059	3' UTR	NM_019739, exon 3 of 3)	Foxo1	protein-coding
commonpeak_4845	chr8	69908862	69908873	3' UTR	NM_145596, exon 13 of 13)	Ndufa13	protein-coding
commonpeak_3001	chr2	73818866	73818881	3' UTR	NM_009715, exon 14 of 14)	Chn1	protein-coding
commonpeak_114	chr10	41529010	41529127	3' UTR	NM_016898, exon 6 of 6)	Cd164	protein-coding
commonpeak_3255	chr3	68626166	68626238	3' UTR	NM_001282045, exon 8 of 8)	Schip1	protein-coding
commonpeak_90	chr10	30645845	30645858	3' UTR	NM_001358841, exon 16 of 16)	Ncoa7	protein-coding
commonpeak_4179	chr6	35247366	35247502	3' UTR	NM_027513, exon 43 of 43)	1810058I24Rik	ncRNA
commonpeak_3306	chr3	92484039	92484216	3' UTR	NM_009264, exon 2 of 2)	Sprr1a	protein-coding
commonpeak_2055	chr17	21662890	21662920	3' UTR	NM_001166497, exon 6 of 6)	Zfp983	protein-coding
commonpeak_3648	chr4	66843023	66843085	3' UTR	NM_021297, exon 3 of 3)	Tlr4	protein-coding
commonpeak_3032	chr2	83803497	83803712	3' UTR	NM_008402, exon 30 of 30)	Fam171b	protein-coding
commonpeak_3340	chr4	100443274	100443373	3' UTR	NM_013845, exon 9 of 9)	Ube2u	protein-coding
commonpeak_146	chr10	59226183	59226220	3' UTR	NM_172939, exon 1 of 1)	Sowahc	protein-coding
commonpeak_1658	chr15	55252260	55252381	3' UTR	NM_145470, exon 9 of 9)	Col14a1	protein-coding
commonpeak_2961	chr2	59900449	59900514	3' UTR	NM_001001182, exon 36 of 36)	Wdsub1	protein-coding
commonpeak_2915	chr2	33135784	33135878	3' UTR	NM_001290572, exon 18 of 18)	Garnl3	protein-coding
commonpeak_5322	chrX	140948726	140948881	3' UTR	NM_001164177, exon 5 of 5)	Psmd10	protein-coding
commonpeak_633	chr11	72925069	72925070	3' UTR	NM_001045536, exon 55 of 55)	Atp2a3	protein-coding
commonpeak_2674	chr2	119733041	119733140	3' UTR	NM_030112, exon 18 of 18)	Itpka	protein-coding
commonpeak_2471	chr19	12589325	12589414	3' UTR	NM_026640, exon 4 of 4)	A330040F15Rik	ncRNA
commonpeak_3935	chr5	34631577	34631677	3' UTR	NM_001331086, exon 17 of 17)	Mfsd10	protein-coding
commonpeak_10	chr10	111293466	111293544	3' UTR	NM_175489, exon 24 of 24)	Bbs10	protein-coding
commonpeak_3331	chr3	9692201	9692300	3' UTR	NM_001195031, exon 9 of 9)	Zfp704	protein-coding
commonpeak_4389	chr7	112904417	112904505	3' UTR	NM_001166585, exon 12 of 12)	Rassf10	protein-coding
commonpeak_1615	chr15	37368540	37368639	3' UTR	NM_001359839, exon 7 of 7)	4930447A16Rik	protein-coding
commonpeak_2736	chr2	137081874	137082288	3' UTR	NM_013822, exon 26 of 26)	Jag1	protein-coding
commonpeak_5195	chr9	78715429	78715494	3' UTR	NM_153098, exon 33 of 33)	Cd109	protein-coding
commonpeak_5181	chr9	75566097	75566123	3' UTR	NM_016711, exon 10 of 10)	Tmod3	protein-coding
commonpeak_2587	chr19	53379957	53380052	3' UTR	NM_001356986, exon 6 of 6)	Smndc1	protein-coding
commonpeak_4998	chr9	13845371	13845400	3' UTR	NM_176836, exon 10 of 10)	Fam76b	protein-coding
commonpeak_5283	chrX	103961088	103961175	3' UTR	NM_011276, exon 5 of 5)	Rlim	protein-coding
commonpeak_3090	chr3	107742100	107742266	3' UTR	NM_001113529, exon 9 of 9)	Csf1	protein-coding
commonpeak_699	chr11	82801593	82801611	3' UTR	NM_001291246, exon 20 of 20)	Lig3	protein-coding
commonpeak_1192	chr13	4592596	4592667	3' UTR	NM_018859, exon 10 of 10)	Akr1e1	protein-coding
commonpeak_4461	chr7	135689900	135689912	3' UTR	NM_001081117, exon 14 of 14)	Mki67	protein-coding
commonpeak_1773	chr15	96576410	96576534	3' UTR	NM_134086, exon 16 of 16)	Slc38a1	protein-coding
commonpeak_4042	chr5	96077010	96077161	3' UTR	NM_144910, exon 12 of 12)	Cnot6l	protein-coding
commonpeak_1744	chr15	85061982	85062069	3' UTR	NM_001356618, exon 10 of 10)	Fam118a	protein-coding
commonpeak_2181	chr17	56187097	56187168	3' UTR	NM_172624, exon 21 of 21)	Mydgf	protein-coding
commonpeak_2032	chr1	71585618	71585796	3' UTR	NM_001276412, exon 45 of 45)	Atic	protein-coding
commonpeak_1499	chr14	65197048	65197117	3' UTR	NM_021458, exon 7 of 7)	Fzd3	protein-coding
commonpeak_4519	chr7	30077530	30077629	3' UTR	NM_152814, exon 4 of 4)	Zfp82	protein-coding
commonpeak_4482	chr7	143637449	143637548	3' UTR	NM_001311145, exon 6 of 6)	E230032D23Rik	ncRNA
commonpeak_3381	chr4	115878236	115878273	3' UTR	NM_021461, exon 13 of 13)	Kncn	protein-coding
commonpeak_1494	chr14	61366970	61367098	3' UTR	NM_008466, exon 17 of 17)	Ebpl	protein-coding
commonpeak_749	chr11	87219278	87219297	3' UTR	NM_001363026, exon 23 of 23)	Trim37	protein-coding
commonpeak_2763	chr2	154335452	154335561	3' UTR	NM_025876, exon 14 of 14)	Bpifb9b	protein-coding
commonpeak_3747	chr5	114729905	114730004	3' UTR	NM_019834, exon 19 of 19)	Mir7028	ncRNA
commonpeak_1586	chr15	27593551	27593666	3' UTR	NM_020332, exon 12 of 12)	Mir7117	ncRNA
commonpeak_3236	chr3	60628879	60628978	3' UTR	NM_001253711, exon 8 of 8)	Mbnl1	protein-coding
commonpeak_2112	chr17	33996193	33996351	3' UTR	NM_001347346, exon 8 of 8)	H2-K1	protein-coding
commonpeak_1015	chr12	80497739	80497844	3' UTR	NM_133798, exon 9 of 9)	2310002D06Rik	ncRNA
commonpeak_1617	chr15	37927187	37927244	3' UTR	NM_199476, exon 9 of 9)	Rrm2b	protein-coding
commonpeak_1985	chr16	87594568	87594572	3' UTR	NM_144854, exon 5 of 5)	Map3k7cl	protein-coding
commonpeak_3915	chr5	30876796	30876855	3' UTR	NM_144525, exon 17 of 17)	Tmem214	protein-coding
commonpeak_4387	chr7	112904058	112904070	3' UTR	NM_001166585, exon 12 of 12)	Rassf10	protein-coding
commonpeak_479	chr11	50295646	50295683	3' UTR	NM_001110500, exon 15 of 15)	Maml1	protein-coding
commonpeak_4288	chr6	86737721	86737759	3' UTR	NM_001331120, exon 13 of 13)	Gmcl1	protein-coding
commonpeak_2311	chr1	82720384	82720448	3' UTR	NM_007734, exon 52 of 52)	Mff	protein-coding
commonpeak_2029	chr17	12975183	12975277	3' UTR	NM_175394, exon 6 of 6)	Acat2	protein-coding
commonpeak_2609	chr19	59904652	59904792	3' UTR	NM_001164367, exon 5 of 5)	Rab11fip2	protein-coding
commonpeak_3185	chr3	28132983	28133071	3' UTR	NM_001164056, exon 27 of 27)	Tnik	protein-coding
commonpeak_3701	chr5	100442838	100442923	3' UTR	NM_172714, exon 13 of 13)	5430416N02Rik	ncRNA
commonpeak_3332	chr3	9692912	9693046	3' UTR	NM_001195031, exon 9 of 9)	Zfp704	protein-coding
commonpeak_637	chr1	174836344	174836378	3' UTR	NM_011825, exon 2 of 2)	Grem2	protein-coding
commonpeak_1163	chr13	33040100	33040118	3' UTR	NM_011452, exon 7 of 7)	Serpinb9b	protein-coding
commonpeak_2310	chr1	82719222	82719293	3' UTR	NM_007734, exon 52 of 52)	Mff	protein-coding
commonpeak_5047	chr9	3899844	3899893	3' UTR	NM_001033322, exon 8 of 8)	Gucy1a2	protein-coding
commonpeak_2652	chr2	106964700	106964807	3' UTR	NM_001025102, exon 5 of 5)	Arl14ep	protein-coding
commonpeak_1257	chr13	64439261	64439268	3' UTR	NM_053180, exon 8 of 8)	Cdk20	protein-coding
commonpeak_4006	chr5	72670034	72670066	3' UTR	NM_001081205, exon 6 of 6)	Nipal1	protein-coding
commonpeak_4069	chr6	117173771	117173781	3' UTR	NM_021704, exon 3 of 3)	Cxcl12	protein-coding
commonpeak_2687	chr2	122682251	122682284	3' UTR	NM_001290993, exon 6 of 6)	Slc30a4	protein-coding
commonpeak_3428	chr4	129150333	129150432	3' UTR	NM_001347203, exon 9 of 9)	Fndc5	protein-coding
commonpeak_3919	chr5	31514876	31514982	3' UTR	NM_028150, exon 5 of 5)	Supt7l	protein-coding
commonpeak_3634	chr4	59476519	59476739	3' UTR	NM_144904, exon 15 of 15)	Susd1	protein-coding
commonpeak_5245	chr9	96540770	96540781	3' UTR	NM_053268, exon 24 of 24)	Gm28729	protein-coding
commonpeak_4614	chr7	87398422	87398446	3' UTR	NM_001285835, exon 18 of 18)	Tyr	protein-coding
commonpeak_4868	chr8	72814739	72814788	3' UTR	NM_010687, exon 15 of 15)	F2rl3	protein-coding
commonpeak_1639	chr1	54480662	54480676	3' UTR	NM_001163314, exon 27 of 27)	Gtf3c3	protein-coding
commonpeak_1864	chr16	24981065	24981081	3' UTR	NM_001145954, exon 8 of 8)	A230028O05Rik	ncRNA
commonpeak_4005	chr5	72668850	72668946	3' UTR	NM_001081205, exon 6 of 6)	Nipal1	protein-coding
commonpeak_869	chr12	30015648	30015753	3' UTR	NM_181395, exon 23 of 23)	Pxdn	protein-coding
commonpeak_4818	chr8	54522788	54522957	3' UTR	NM_029701, exon 5 of 5)	Spcs3	protein-coding
commonpeak_4511	chr7	27960924	27960966	3' UTR	NM_001081021, exon 6 of 6)	Zfp780b	protein-coding
commonpeak_845	chr12	15792856	15792890	3' UTR	NM_144551, exon 3 of 3)	Mir6387	ncRNA
commonpeak_1383	chr14	16432000	16432099	3' UTR	NM_001289762, exon 8 of 8)	Top2b	protein-coding
commonpeak_4763	chr8	25766819	25766867	3' UTR	NM_026121, exon 5 of 5)	Gm17484	ncRNA
commonpeak_3876	chr5	148332063	148332156	3' UTR	NM_001301424, exon 13 of 13)	Slc7a1	protein-coding
commonpeak_4477	chr7	143067653	143067725	3' UTR	NM_133655, exon 8 of 8)	Tssc4	protein-coding
commonpeak_2993	chr2	71856371	71856470	3' UTR	NM_001277970, exon 25 of 25)	Pdk1	protein-coding
commonpeak_5321	chrX	139944698	139944775	3' UTR	NM_001172147, exon 8 of 8)	Rbm41	protein-coding
commonpeak_4822	chr8	56591580	56591678	3' UTR	NM_001368347, exon 7 of 7)	Fbxo8	protein-coding
commonpeak_748	chr11	87219198	87219271	3' UTR	NM_001363026, exon 23 of 23)	Trim37	protein-coding
commonpeak_2447	chr18	80225336	80225389	3' UTR	NM_025299, exon 4 of 4)	Txnl4a	protein-coding
commonpeak_3637	chr4	6216275	6216359	3' UTR	NM_026534, exon 8 of 8)	Ubxn2b	protein-coding
commonpeak_3470	chr4	136340330	136340331	3' UTR	NM_028871, exon 11 of 11)	Hnrnpr	protein-coding
commonpeak_3761	chr5	118261441	118261442	3' UTR	NM_001081236, exon 5 of 5)	2410131K14Rik	protein-coding
commonpeak_2317	chr18	32104104	32104203	3' UTR	NM_173441, exon 14 of 14)	Proc	protein-coding
commonpeak_1621	chr15	38691705	38691797	3' UTR	NM_025494, exon 13 of 13)	Atp6v1c1	protein-coding
commonpeak_3222	chr3	57287639	57287763	3' UTR	NM_001355130, exon 6 of 6)	Tm4sf1	protein-coding
commonpeak_1151	chr13	24733592	24733691	3' UTR	NM_001286100, exon 23 of 23)	Armh2	protein-coding
commonpeak_4135	chr6	149335219	149335307	3' UTR	NM_001289662, exon 5 of 5)	Resf1	protein-coding
commonpeak_4290	chr6	86997679	86997777	3' UTR	NM_001040106, exon 21 of 21)	Nfu1	protein-coding
commonpeak_4943	chr9	107327988	107327988	3' UTR	NM_133984, exon 11 of 11)	Hemk1	protein-coding
commonpeak_4972	chr9	116578442	116578541	3' UTR	NM_001172122, exon 14 of 14)	Gm4668	ncRNA
commonpeak_1238	chr13	5869959	5870040	3' UTR	NM_011803, exon 4 of 4)	Klf6	protein-coding
commonpeak_4503	chr7	25757434	25757520	3' UTR	NM_001190975, exon 18 of 18)	Hnrnpul1	protein-coding
commonpeak_4516	chr7	28737960	28738039	3' UTR	NM_015796, exon 7 of 7)	Mrps12	protein-coding
commonpeak_5073	chr9	45075076	45075178	3' UTR	NM_001093749, exon 6 of 6)	Jaml	protein-coding
commonpeak_55	chr10	13208026	13208071	3' UTR	NM_001195096, exon 13 of 13)	Ltv1	protein-coding
commonpeak_2388	chr18	60558105	60558247	3' UTR	NM_026302, exon 13 of 13)	Rbm22	protein-coding
commonpeak_2783	chr2	157146108	157146208	3' UTR	NM_011249, exon 22 of 22)	Samhd1	protein-coding
commonpeak_3024	chr2	80500590	80500759	3' UTR	NM_001290745, exon 32 of 32)	Frzb	protein-coding
commonpeak_1215	chr13	53468124	53468153	3' UTR	NM_013601, exon 2 of 2)	Msx2	protein-coding
commonpeak_3918	chr5	31480855	31480907	3' UTR	NM_001360001, exon 13 of 13)	4930548H24Rik	protein-coding
commonpeak_1409	chr14	26919435	26919455	3' UTR	NM_145221, exon 22 of 22)	Asb14	protein-coding
commonpeak_4644	chr8	105252872	105252971	3' UTR	NM_001271915, exon 1 of 1)	B3gnt9	protein-coding
commonpeak_997	chr12	75715002	75715129	3' UTR	NM_030750, exon 3 of 3)	Sgpp1	protein-coding
commonpeak_98	chr10	37135028	37135170	3' UTR	NM_008538, exon 2 of 2)	Marcks	protein-coding
commonpeak_3886	chr5	16374365	16374429	3' UTR	NM_001110844, exon 39 of 39)	Hgf	protein-coding
commonpeak_130	chr10	5021233	5021277	3' UTR	NM_001347732, exon 146 of 146)	Syne1	protein-coding
commonpeak_4761	chr8	25574004	25574065	3' UTR	NM_010206, exon 18 of 18)	Gm16159	ncRNA
commonpeak_4958	chr9	110239903	110240076	3' UTR	NM_009211, exon 28 of 28)	Cspg5	protein-coding
commonpeak_4459	chr7	133887815	133887894	3' UTR	NM_007400, exon 23 of 23)	Dhx32	protein-coding
commonpeak_3889	chr5	20894785	20894884	3' UTR	NM_001080977, exon 8 of 8)	Tmem60	protein-coding
commonpeak_1392	chr14	21031896	21032036	3' UTR	NM_009502, exon 21 of 21)	Ap3m1	protein-coding
commonpeak_1436	chr1	44086730	44086791	3' UTR	NM_029368, exon 8 of 8)	Tex30	protein-coding
commonpeak_42	chr10	126890318	126890374	3' UTR	NM_001358970, exon 6 of 6)	Atp23	protein-coding
commonpeak_56	chr10	13208291	13208384	3' UTR	NM_001195096, exon 13 of 13)	Ltv1	protein-coding
commonpeak_2732	chr2	131302929	131302940	3' UTR	NM_178607, exon 6 of 6)	Mir103-2	ncRNA
commonpeak_4453	chr7	132883576	132883634	3' UTR	NM_198017, exon 9 of 9)	Abraxas2	protein-coding
commonpeak_4038	chr5	93173725	93173803	3' UTR	NM_001009818, exon 10 of 10)	Ccni	protein-coding
commonpeak_4633	chr7	97688464	97688530	3' UTR	NM_001081267, exon 16 of 16)	Rsf1os2	ncRNA
commonpeak_1671	chr15	58455081	58455263	3' UTR	NM_145959, exon 24 of 24)	Fam91a1	protein-coding
commonpeak_2316	chr18	32101284	32101383	3' UTR	NM_173441, exon 14 of 14)	Iws1	protein-coding
commonpeak_1899	chr16	36751063	36751133	3' UTR	NM_021301, exon 22 of 22)	Slc15a2	protein-coding
commonpeak_4388	chr7	112904108	112904310	3' UTR	NM_001166585, exon 12 of 12)	Rassf10	protein-coding
commonpeak_4823	chr8	56591759	56591847	3' UTR	NM_001368347, exon 7 of 7)	Fbxo8	protein-coding
commonpeak_5236	chr9	95460602	95460701	3' UTR	NM_001114977, exon 28 of 28)	U2surp	protein-coding
commonpeak_2703	chr2	126893761	126893860	3' UTR	NM_023220, exon 15 of 15)	Mir3473g	ncRNA
commonpeak_1720	chr15	79675922	79676008	3' UTR	NM_028792, exon 4 of 4)	Tomm22	protein-coding
commonpeak_3597	chr4	43690995	43691087	3' UTR	NM_001085508, exon 13 of 13)	Olfr70	protein-coding
commonpeak_4912	chr8	94659417	94659516	3' UTR	NM_001359093, exon 15 of 15)	Arl2bp	protein-coding
commonpeak_2347	chr18	40206021	40206275	3' UTR	NM_023311, exon 6 of 6)	Yipf5	protein-coding
commonpeak_3697	chr4	99258829	99258928	3' UTR	NM_001145967, exon 11 of 11)	Atg4c	protein-coding
commonpeak_795	chr11	98250959	98251025	3' UTR	NM_001109628, exon 14 of 14)	Mir5119	ncRNA
commonpeak_4764	chr8	26023148	26023196	3' UTR	NM_207659, exon 22 of 22)	Fnta	protein-coding
commonpeak_1338	chr13	98723698	98723854	3' UTR	NM_172591, exon 26 of 26)	Tmem171	protein-coding
commonpeak_626	chr1	172506712	172506824	3' UTR	NM_178598, exon 5 of 5)	Tagln2	protein-coding
commonpeak_5033	chr9	30464702	30464789	3' UTR	NM_028874, exon 11 of 11)	Snx19	protein-coding
commonpeak_1972	chr16	65865662	65865688	3' UTR	NM_001368760, exon 4 of 4)	Vgll3	protein-coding
commonpeak_5034	chr9	31070583	31070867	3' UTR	NM_001115130, exon 6 of 6)	Zbtb44	protein-coding
commonpeak_4326	chr7	102559050	102559125	3' UTR	NM_009277, exon 8 of 8)	Olfr549	protein-coding
commonpeak_5381	chrX	37149401	37149460	3' UTR	NM_025937, exon 9 of 9)	Akap14	protein-coding
commonpeak_2924	chr2	37372278	37372404	3' UTR	NM_001100591, exon 22 of 22)	Pdcl	protein-coding
commonpeak_3350	chr4	105230997	105231070	3' UTR	NM_080555, exon 6 of 6)	Plpp3	protein-coding
commonpeak_3212	chr3	51251419	51251466	3' UTR	NM_009834, exon 3 of 3)	4930577N17Rik	ncRNA
commonpeak_77	chr10	23105844	23105851	3' UTR	NM_010167, exon 19 of 19)	Eya4	protein-coding
commonpeak_2222	chr17	71249025	71249030	3' UTR	NM_001357791, exon 20 of 20)	Lpin2	protein-coding
commonpeak_3622	chr4	56751178	56751467	3' UTR	NM_026079, exon 37 of 37)	Actl7a	protein-coding
commonpeak_3543	chr4	155156223	155156291	3' UTR	NM_011385, exon 7 of 7)	Ski	protein-coding
commonpeak_841	chr1	21265402	21265418	3' UTR	NM_001288617, exon 8 of 8)	Gsta3	protein-coding
commonpeak_719	chr11	84041334	84041433	3' UTR	NM_194341, exon 20 of 20)	Dusp14	protein-coding
commonpeak_3254	chr3	68625986	68626086	3' UTR	NM_001282045, exon 8 of 8)	Schip1	protein-coding
commonpeak_3623	chr4	56812181	56812185	3' UTR	NM_018761, exon 19 of 19)	Elp1	protein-coding
commonpeak_3675	chr4	88718916	88719196	3' UTR	NM_172871, exon 1 of 1)	Klhl9	protein-coding
commonpeak_5368	chrX	20101727	20101783	3' UTR	NM_177353, exon 17 of 17)	Chst7	protein-coding
commonpeak_168	chr10	71225694	71225793	3' UTR	NM_009360, exon 7 of 7)	Tfam	protein-coding
commonpeak_4044	chr5	96845655	96845768	3' UTR	NM_013470, exon 13 of 13)	Anxa3	protein-coding
commonpeak_3664	chr4	8607341	8607383	3' UTR	NM_021518, exon 8 of 8)	Rab2a	protein-coding
commonpeak_188	chr10	79541019	79541155	3' UTR	NM_001316699, exon 14 of 14)	Plpp2	protein-coding
commonpeak_1772	chr1	59639826	59640009	3' UTR	NM_009460, exon 5 of 5)	Sumo1	protein-coding
commonpeak_4400	chr7	116338977	116339067	3' UTR	NM_011083, exon 33 of 33)	Rps13	protein-coding
commonpeak_5359	chrX	167207390	167207565	3' UTR	NM_021278, exon 3 of 3)	Tmsb4x	protein-coding
commonpeak_3524	chr4	149235139	149235186	3' UTR	NM_008441, exon 21 of 21)	Pgd	protein-coding
commonpeak_4533	chr7	38220774	38220873	3' UTR	NM_024413, exon 2 of 2)	Plekhf1	protein-coding
commonpeak_2655	chr2	109898518	109898652	3' UTR	NM_011699, exon 5 of 5)	Lin7c	protein-coding
commonpeak_3432	chr4	129347892	129347892	3' UTR	NM_025970, exon 7 of 7)	Zbtb8os	protein-coding
commonpeak_3206	chr3	40789852	40789875	3' UTR	NM_011020, exon 19 of 19)	Plk4	protein-coding
commonpeak_3882	chr5	150809672	150809768	3' UTR	NM_001346503, exon 35 of 35)	Pds5b	protein-coding
commonpeak_2860	chr2	18685939	18686038	3' UTR	NM_007552, exon 10 of 10)	Bmi1	protein-coding
commonpeak_691	chr1	181903095	181903194	3' UTR	NM_010135, exon 15 of 15)	Lbr	protein-coding
commonpeak_4130	chr6	147110025	147110124	3' UTR	NM_001081237, exon 3 of 3)	Klhl42	protein-coding
commonpeak_1289	chr1	37444333	37444374	3' UTR	NM_001290801, exon 15 of 15)	Unc50	protein-coding
commonpeak_4267	chr6	72626447	72626546	3' UTR	NM_001079822, exon 13 of 13)	Gm15401	ncRNA
commonpeak_1374	chr14	122158705	122158803	3' UTR	NM_080556, exon 17 of 17)	Clybl	protein-coding
commonpeak_1625	chr15	39095394	39095439	3' UTR	NM_172402, exon 7 of 7)	Slc25a32	protein-coding
commonpeak_5445	chrX	9267335	9267364	3' UTR	NM_173414, exon 5 of 5)	Xk	protein-coding
commonpeak_5352	chrX	162788967	162789012	3' UTR	NM_001290778, exon 5 of 5)	Rbbp7	protein-coding
commonpeak_944	chr12	55139002	55139078	3' UTR	NM_001100116, exon 5 of 5).2	Fam177a	protein-coding
commonpeak_3450	chr4	132223242	132223322	3' UTR	NM_020273, exon 10 of 10)	Rps15a-ps4	pseudo
commonpeak_3890	chr5	20895469	20895538	3' UTR	NM_001080977, exon 8 of 8)	Tmem60	protein-coding
commonpeak_20	chr10	117683854	117683904	3' UTR	NM_027468, exon 9 of 9)	Mdm2	protein-coding
commonpeak_4811	chr8	46535418	46535471	3' UTR	NM_007981, exon 21 of 21)	Cenpu	protein-coding
commonpeak_1209	chr13	51151356	51151459	3' UTR	NM_146043, exon 6 of 6)	Spin1	protein-coding
commonpeak_1943	chr16	50197436	50197522	3' UTR	NM_001347240, exon 17 of 17)	Gm4827	ncRNA
commonpeak_3842	chr5	140443160	140443270	3' UTR	NM_133916, exon 19 of 19)	Mir7038	ncRNA
commonpeak_4404	chr7	118119014	118119132	3' UTR	NM_019419, exon 6 of 6)	Rps15a	protein-coding
commonpeak_173	chr10	75016676	75016710	3' UTR	NM_010311, exon 4 of 4)	Rsph14	protein-coding
commonpeak_2641	chr2	104757032	104757131	3' UTR	NM_001123327, exon 12 of 12)	Depdc7	protein-coding
commonpeak_1402	chr14	25664574	25664697	3' UTR	NM_001310666, exon 24 of 24)	Ppif	protein-coding
commonpeak_829	chr12	111803523	111803539	3' UTR	NM_028875, exon 8 of 8)	Xrcc3	protein-coding
commonpeak_5177	chr9	73123091	73123190	3' UTR	NM_198609, exon 6 of 6)	Rsl24d1	protein-coding
commonpeak_2654	chr2	109898295	109898445	3' UTR	NM_011699, exon 5 of 5)	Lin7c	protein-coding
commonpeak_437	chr1	136628461	136628529	3' UTR	NM_177643, exon 2 of 2)	Zfp281	protein-coding
commonpeak_3102	chr3	116027820	116027825	3' UTR	NM_021388, exon 5 of 5)	Extl2	protein-coding
commonpeak_5306	chrX	130464304	130464348	3' UTR	NM_172493, exon 27 of 27)	Diaph2	protein-coding
commonpeak_3373	chr4	114906676	114906763	3' UTR	NM_008593, exon 1 of 1)	Foxd2	protein-coding
commonpeak_4370	chr7	109974383	109974482	3' UTR	NM_153525, exon 7 of 7)	Tmem41b	protein-coding
commonpeak_4563	chr7	49607214	49607220	3' UTR	NM_175272, exon 38 of 38)	Dbx1	protein-coding
commonpeak_3310	chr3	94331857	94331920	3' UTR	NM_029431, exon 6 of 6)	Them5	protein-coding
commonpeak_48	chr10	128076286	128076503	3' UTR	NM_019766, exon 8 of 8)	Atp5b	protein-coding
commonpeak_2229	chr17	74390810	74390842	3' UTR	NM_001162870, exon 17 of 17)	Slc30a6	protein-coding
commonpeak_4411	chr7	120733536	120733627	3' UTR	NM_001164580, exon 3 of 3)	Vwa3a	protein-coding
commonpeak_2840	chr2	175752034	175752122	3' UTR	NM_001177543, exon 5 of 5).2	Gm14432	protein-coding
commonpeak_534	chr11	58889241	58889309	3' UTR	NM_011758, exon 5 of 5)	Zfp39	protein-coding
commonpeak_4395	chr7	114042052	114042117	3' UTR	NM_145584, exon 16 of 16)	Rras2	protein-coding
commonpeak_902	chr12	4248380	4248602	3' UTR	NM_010881, exon 23 of 23)	Ptrhd1	protein-coding
commonpeak_876	chr12	3247841	3247926	3' UTR	NM_016676, exon 6 of 6)	Rab10os	ncRNA
commonpeak_2303	chr18	24285927	24285934	3' UTR	NM_001160404, exon 13 of 13)	Gm38410	ncRNA
commonpeak_1297	chr13	75770954	75771142	3' UTR	NM_138953, exon 12 of 12)	Ell2	protein-coding
commonpeak_3042	chr2	91016592	91016661	3' UTR	NM_001244891, exon 15 of 15)	Rapsn	protein-coding
commonpeak_4986	chr9	123461853	123461993	3' UTR	NM_001348168, exon 22 of 22)	Limd1	protein-coding
commonpeak_2817	chr2	166897560	166897652	3' UTR	NM_001085495, exon 39 of 39)	Cse1l	protein-coding
commonpeak_2567	chr19	43736633	43736761	3' UTR	NM_144874, exon 9 of 9)	Cox15	protein-coding
commonpeak_1589	chr1	52920472	52920475	3' UTR	NM_146108, exon 14 of 14)	1700019D03Rik	protein-coding
commonpeak_2994	chr2	71856668	71856767	3' UTR	NM_001277970, exon 25 of 25)	Pdk1	protein-coding
commonpeak_3435	chr4	129628566	129628598	3' UTR	NM_001199695, exon 11 of 11)	Ccdc28b	protein-coding
commonpeak_219	chr10	8724387	8724458	3' UTR	NM_175155, exon 20 of 20)	Sash1	protein-coding
commonpeak_649	chr11	76779511	76779605	3' UTR	NM_007754, exon 21 of 21)	Gosr1	protein-coding
commonpeak_5110	chr9	56058542	56058640	3' UTR	NM_011992, exon 7 of 7)	Rcn2	protein-coding
commonpeak_4138	chr6	17287958	17288057	3' UTR	NM_016900, exon 3 of 3)	Cav2	protein-coding
commonpeak_3771	chr5	121367209	121367308	3' UTR	NM_181421, exon 76 of 76)	Trafd1	protein-coding
commonpeak_4015	chr5	76212289	76212355	3' UTR	NM_001289826, exon 23 of 23)	Tmem165	protein-coding
commonpeak_1910	chr16	3855535	3855572	3' UTR	NM_001081217, exon 3 of 3)	Zfp174	protein-coding
commonpeak_515	chr11	54697636	54697735	3' UTR	NM_175258, exon 28 of 28)	Cdc42se2	protein-coding
commonpeak_4481	chr7	143637207	143637311	3' UTR	NM_001311145, exon 6 of 6)	E230032D23Rik	ncRNA
commonpeak_1393	chr14	21032369	21032456	3' UTR	NM_009502, exon 21 of 21)	Ap3m1	protein-coding
commonpeak_3028	chr2	80631059	80631130	3' UTR	NM_024438, exon 4 of 4)	Mir684-1	ncRNA
commonpeak_4264	chr6	72352409	72352487	3' UTR	NM_026696, exon 4 of 4)	Tmem150a	protein-coding
commonpeak_53	chr10	128567835	128567902	3' UTR	NM_010153, exon 28 of 28)	Pa2g4	protein-coding
commonpeak_4146	chr6	17666573	17666675	3' UTR	NM_007604, exon 10 of 10)	St7	protein-coding
commonpeak_4203	chr6	43288897	43289005	3' UTR	NM_133674, exon 15 of 15)	Nobox	protein-coding
commonpeak_4374	chr7	110811069	110811138	3' UTR	NM_009667, exon 15 of 15)	Rnf141	protein-coding
commonpeak_4540	chr7	43471227	43471408	3' UTR	NM_001290316, exon 10 of 10)	Vsig10l	protein-coding
commonpeak_3235	chr3	60628689	60628705	3' UTR	NM_001253711, exon 8 of 8)	Mbnl1	protein-coding
commonpeak_2982	chr2	66083962	66084157	3' UTR	NM_015736, exon 11 of 11)	Galnt3	protein-coding
commonpeak_2305	chr18	24486668	24486755	3' UTR	NM_001360807, exon 8 of 8)	2700062C07Rik	protein-coding
commonpeak_2670	chr2	119039285	119039362	3' UTR	NM_173450, exon 3 of 3)	Rpusd2	protein-coding
commonpeak_1606	chr15	35930081	35930179	3' UTR	NM_177151, exon 62 of 62)	Cox6c	protein-coding
commonpeak_3113	chr3	122539777	122539907	3' UTR	NM_153118, exon 14 of 14)	Mir7657	ncRNA
commonpeak_65	chr10	18533680	18533764	3' UTR	NM_001163592, exon 8 of 8)	Hebp2	protein-coding
commonpeak_3834	chr5	138102564	138102663	3' UTR	NM_029869, exon 4 of 4)	Zscan21	protein-coding
commonpeak_3213	chr3	51473842	51473943	3' UTR	NM_053089, exon 20 of 20)	Rab33b	protein-coding
commonpeak_1319	chr13	93403238	93403427	3' UTR	NM_147176, exon 10 of 10)	Homer1	protein-coding
commonpeak_2089	chr17	28746381	28746494	3' UTR	NM_001168513, exon 12 of 12)	Mapk13	protein-coding
commonpeak_1028	chr12	84143278	84143329	3' UTR	NM_001346528, exon 8 of 8)	Pnma1	protein-coding
commonpeak_4027	chr5	90229050	90229216	3' UTR	NM_198010, exon 33 of 33)	Cox18	protein-coding
commonpeak_3571	chr4	32580833	32580916	3' UTR	NM_001109661, exon 5 of 5)	Bach2os	ncRNA
commonpeak_3413	chr4	123936291	123936310	3' UTR	NM_017475, exon 7 of 7)	Rragc	protein-coding
commonpeak_1811	chr16	11220596	11220683	3' UTR	NM_001130008, exon 15 of 15)	2610020C07Rik	ncRNA
commonpeak_1217	chr13	54107694	54107770	3' UTR	NM_027324, exon 11 of 11)	Sfxn1	protein-coding
commonpeak_249	chr1	107607516	107607528	3' UTR	NM_011459, exon 7 of 7)	Serpinb8	protein-coding
commonpeak_2162	chr1	74697720	74697817	3' UTR	NM_001014974, exon 20 of 20)	Cyp27a1	protein-coding
commonpeak_2678	chr2	120025814	120025865	3' UTR	NM_011941, exon 30 of 30)	Gm28042	ncRNA
commonpeak_1986	chr16	87594765	87594776	3' UTR	NM_144854, exon 5 of 5)	Map3k7cl	protein-coding
commonpeak_209	chr10	81903212	81903234	3' UTR	NM_001368187, exon 5 of 5)	Zfp781	protein-coding
commonpeak_5330	chrX	143796707	143796788	3' UTR	NM_001195048, exon 16 of 16)	Capn6	protein-coding
commonpeak_735	chr1	186087975	186088062	3' UTR	NM_146106, exon 5 of 5)	Lyplal1	protein-coding
commonpeak_2689	chr2	122684952	122685332	3' UTR	NM_001290993, exon 6 of 6)	Slc30a4	protein-coding
commonpeak_1959	chr16	56008563	56008662	3' UTR	NM_173026, exon 11 of 11)	Pcnp	protein-coding
commonpeak_5174	chr9	71846192	71846296	3' UTR	NM_001253865, exon 15 of 15)	Tcf12	protein-coding
commonpeak_4560	chr7	4708780	4708846	3' UTR	NM_177887, exon 5 of 5)	Tmem150b	protein-coding
commonpeak_4587	chr7	72080390	72080457	3' UTR	NM_001024703, exon 23 of 23)	Gm36633	ncRNA
commonpeak_3141	chr3	138927435	138927605	3' UTR	NM_001286759, exon 15 of 15)	Rap1gds1	protein-coding
commonpeak_1339	chr13	98724519	98724618	3' UTR	NM_172591, exon 26 of 26)	Tmem171	protein-coding
commonpeak_4287	chr6	86123434	86123525	3' UTR	NM_001271859, exon 16 of 16)	Add2	protein-coding
commonpeak_4789	chr8	41341397	41341559	3' UTR	NM_019734, exon 14 of 14)	Asah1	protein-coding
commonpeak_3156	chr3	146982279	146982378	3' UTR	NM_001357217, exon 21 of 21)	Ttll7	protein-coding
commonpeak_2959	chr2	59852739	59852761	3' UTR	NM_028118, exon 11 of 11)	Wdsub1	protein-coding
commonpeak_3702	chr5	100806052	100806059	3' UTR	NM_172405, exon 9 of 9)	Mrps18c	protein-coding
commonpeak_4056	chr6	108821568	108821573	3' UTR	NM_026011, exon 7 of 7)	Edem1	protein-coding
commonpeak_2658	chr2	112246861	112246960	3' UTR	NM_207206, exon 14 of 14)	Lpcat4	protein-coding
commonpeak_472	chr11	49673158	49673164	3' UTR	NM_001363356, exon 12 of 12)	Scgb3a1	protein-coding
commonpeak_4305	chr6	97111615	97111678	3' UTR	NM_175313, exon 18 of 18)	Eogt	protein-coding
commonpeak_1517	chr14	70548594	70548688	3' UTR	NM_180588, exon 8 of 8)	Reep4	protein-coding
commonpeak_2933	chr2	39196898	39196997	3' UTR	NM_024209, exon 7 of 7)	Scai	protein-coding
commonpeak_421	chr1	134490674	134490773	3' UTR	NM_001311136, exon 12 of 12)	Rabif	protein-coding
commonpeak_179	chr10	76553174	76553239	3' UTR	NM_146006, exon 22 of 22)	4930483K19Rik	ncRNA
commonpeak_3530	chr4	149744700	149744758	3' UTR	NM_027460, exon 7 of 7)	Tmem201	protein-coding
commonpeak_213	chr10	83595467	83595546	3' UTR	NM_001033375, exon 33 of 33)	Washc4	protein-coding
commonpeak_4564	chr7	49608638	49608880	3' UTR	NM_175272, exon 38 of 38)	Dbx1	protein-coding
commonpeak_2615	chr1	9667565	9667567	3' UTR	NM_001290397, exon 15 of 15)	Mybl1	protein-coding
commonpeak_3992	chr5	65040883	65040961	3' UTR	NM_026667, exon 14 of 14)	Tmem156	protein-coding
commonpeak_1251	chr13	63508524	63508586	3' UTR	NM_001328514, exon 24 of 24)	Ptch1	protein-coding
commonpeak_602	chr11	70557720	70557766	3' UTR	NM_008876, exon 25 of 25)	Mink1	protein-coding
commonpeak_1060	chr12	99955008	99955107	3' UTR	NM_028354, exon 16 of 16)	Kcnk13	protein-coding
commonpeak_2569	chr19	44073898	44073907	3' UTR	NM_007700, exon 21 of 21)	Erlin1	protein-coding
commonpeak_5010	chr9	20435367	20435465	3' UTR	NM_001357809, exon 10 of 10)	Zfp26	protein-coding
commonpeak_4665	chr8	109941985	109942042	3' UTR	NM_001122594, exon 19 of 19)	Marveld3	protein-coding
commonpeak_3708	chr5	103597976	103598075	3' UTR	NM_011204, exon 48 of 48)	Slc10a6	protein-coding
commonpeak_1071	chr13	100497962	100498061	3' UTR	NM_001360539, exon 7 of 7)	Gtf2h2	protein-coding
commonpeak_2858	chr2	18215827	18215847	3' UTR	NM_007869, exon 12 of 12)	Mllt10	protein-coding
commonpeak_4976	chr9	118897470	118897522	3' UTR	NM_133721, exon 28 of 28)	Ctdspl	protein-coding
commonpeak_3550	chr4	155621689	155621761	3' UTR	NM_177186, exon 9 of 9)	Gm16023	ncRNA
commonpeak_1977	chr16	76288026	76288125	3' UTR	NM_001358238, exon 4 of 4)	Nrip1	protein-coding
commonpeak_1142	chr13	23354371	23354423	3' UTR	NM_001286155, exon 5 of 5)	Zfp322a	protein-coding
commonpeak_1865	chr16	26357688	26357837	3' UTR	NM_016674, exon 4 of 4)	Cldn1	protein-coding
commonpeak_3124	chr3	131320949	131321078	3' UTR	NM_028943, exon 6 of 6)	Cyp2u1	protein-coding
commonpeak_651	chr11	76781815	76781896	3' UTR	NM_007754, exon 21 of 21)	Gosr1	protein-coding
commonpeak_1492	chr14	61214377	61214384	3' UTR	NM_015788, exon 10 of 10)	Sgcg	protein-coding
commonpeak_836	chr12	118238085	118238161	3' UTR	NM_001166385, exon 6 of 6)	Dnah11	protein-coding
commonpeak_54	chr10	13131081	13131090	3' UTR	NM_001364643, exon 9 of 9)	Hymai	ncRNA
commonpeak_5001	chr9	14325696	14325824	3' UTR	NM_030261, exon 10 of 10)	Sesn3	protein-coding
commonpeak_3911	chr5	29674575	29674726	3' UTR	NM_133907, exon 23 of 23)	Dnajb6	protein-coding
commonpeak_1571	chr15	12351096	12351224	3' UTR	NM_025673, exon 4 of 4)	Golph3	protein-coding
commonpeak_1784	chr1	59875682	59875775	3' UTR	NM_007561, exon 13 of 13)	Fam117b	protein-coding
commonpeak_1407	chr14	26656169	26656269	3' UTR	NM_007479, exon 6 of 6)	Mir7672	ncRNA
commonpeak_3267	chr3	79456356	79456400	3' UTR	NM_001162999, exon 17 of 17)	Gm17359	protein-coding
commonpeak_834	chr12	116370468	116370568	3' UTR	NM_028731, exon 22 of 22)	D430020J02Rik	ncRNA
commonpeak_3363	chr4	11173734	11173786	3' UTR	NM_001199105, exon 5 of 5)	Trp53inp1	protein-coding
commonpeak_1808	chr16	10960439	10960778	3' UTR	NM_019980, exon 4 of 4)	Litaf	protein-coding
commonpeak_81	chr10	24598350	24598497	3' UTR	NM_010217, exon 5 of 5)
commonpeak_2885	chr2	26383348	26383496	3' UTR	NM_001085408, exon 8 of 8)	Snapc4	protein-coding
commonpeak_1227	chr13	55632226	55632275	3' UTR	NM_007596, exon 4 of 4)	Ddx46	protein-coding
commonpeak_988	chr12	73100924	73101018	3' UTR	NM_011382, exon 3 of 3)	Six4	protein-coding
commonpeak_2399	chr18	63010680	63010759	3' UTR	NM_001039485, exon 54 of 54)	Napg	protein-coding
commonpeak_2373	chr18	54888192	54888291	3' UTR	NM_175751, exon 10 of 10)	Zfp608	protein-coding
commonpeak_4592	chr7	78827787	78827887	3' UTR	NM_029585, exon 5 of 5)	Det1	protein-coding
commonpeak_1131	chr13	14198829	14198928	3' UTR	NM_198122, exon 23 of 23)	Arid4b	protein-coding
commonpeak_1978	chr16	78340488	78340515	3' UTR	NM_001025192, exon 7 of 7)	Gm7334	pseudo
commonpeak_350	chr1	119546202	119546258	3' UTR	NM_145506, exon 25 of 25)	3830432H09Rik	ncRNA
commonpeak_2727	chr2	131030032	131030095	3' UTR	NM_009730, exon 29 of 29)	Mir6973b	ncRNA
commonpeak_1769	chr15	95973749	95973834	3' UTR	NM_001253813, exon 21 of 21)	D030018L15Rik	pseudo
commonpeak_5158	chr9	66779004	66779045	3' UTR	NM_177583, exon 6 of 6)	Aph1b	protein-coding
commonpeak_169	chr10	71255565	71255643	3' UTR	NM_145420, exon 7 of 7)	Tfam	protein-coding
commonpeak_4524	chr7	3297675	3297817	3' UTR	NM_001093765, exon 3 of 3)	Myadm	protein-coding
commonpeak_747	chr11	87122644	87122676	3' UTR	NM_025377, exon 4 of 4)	Trim37	protein-coding
commonpeak_5028	chr9	25308069	25308099	3' UTR	NM_001359736, exon 13 of 13)	2022-09-07	protein-coding
commonpeak_2966	chr2	60293413	60293512	3' UTR	NM_013825, exon 35 of 35)	Cd302	protein-coding
commonpeak_1726	chr15	81456405	81456474	3' UTR	NM_001347075, exon 10 of 10)	Rbx1	protein-coding
commonpeak_2357	chr18	46608357	46608608	3' UTR	NM_010120, exon 3 of 3)	Eif1a	protein-coding
commonpeak_3066	chr3	103067341	103067382	3' UTR	NM_010937, exon 7 of 7)	Ampd1	protein-coding
commonpeak_1577	chr1	51750657	51750756	3' UTR	NM_010863, exon 30 of 30)	Gm17767	ncRNA
commonpeak_1973	chr1	66719610	66719658	3' UTR	NM_001368830, exon 14 of 14)	Rpe	protein-coding
commonpeak_3018	chr2	76695618	76695657	3' UTR	NM_031256, exon 8 of 8)	Plekha3	protein-coding
commonpeak_951	chr12	55262329	55262340	3' UTR	NM_001100110, exon 16 of 16)	Srp54c	protein-coding
commonpeak_3849	chr5	142903426	142903681	3' UTR	NM_007393, exon 6 of 6)	Actb	protein-coding
commonpeak_1161	chr13	33016633	33016717	3' UTR	NM_009256, exon 7 of 7)	Serpinb9b	protein-coding
commonpeak_1191	chr13	45411679	45411734	3' UTR	NM_153789, exon 7 of 7)	Mylip	protein-coding
commonpeak_4742	chr8	18801922	18801934	3' UTR	NM_173189, exon 14 of 14)	Agpat5	protein-coding
commonpeak_4034	chr5	92052430	92052529	3' UTR	NM_001080796, exon 11 of 11)	Cdkl2	protein-coding
commonpeak_3986	chr5	58130864	58130913	3' UTR	NM_001310606, exon 3 of 3)	4930459L07Rik	ncRNA
commonpeak_5326	chrX	142851521	142851533	3' UTR	NM_019496, exon 6 of 6)	Mir652	ncRNA
commonpeak_3333	chr3	9693190	9693232	3' UTR	NM_001195031, exon 9 of 9)	Zfp704	protein-coding
commonpeak_117	chr10	42534822	42534969	3' UTR	NM_017472, exon 4 of 4)	Snx3	protein-coding
commonpeak_2213	chr17	69289824	69289884	3' UTR	NM_013813, exon 22 of 22)	2410021H03Rik	ncRNA
commonpeak_4656	chr8	107184558	107184668	3' UTR	NM_025558, exon 5 of 5)	Cyb5b	protein-coding
commonpeak_2013	chr16	96156255	96156286	3' UTR	NM_207301, exon 5 of 5)	Wrb	protein-coding
commonpeak_3548	chr4	155619231	155619330	3' UTR	NM_177186, exon 9 of 9)	Gm16023	ncRNA
commonpeak_3268	chr3	79459424	79459475	3' UTR	NM_001162999, exon 17 of 17)	Fnip2	protein-coding
commonpeak_3370	chr4	11332006	11332199	3' UTR	NM_001347052, exon 14 of 14)	Dpy19l4	protein-coding
commonpeak_3949	chr5	36000254	36000351	3' UTR	NM_027373, exon 17 of 17)	Afap1	protein-coding
commonpeak_3549	chr4	155619496	155619637	3' UTR	NM_177186, exon 9 of 9)	Gm16023	ncRNA
commonpeak_3364	chr4	111828863	111828976	3' UTR	NM_001357231, exon 8 of 8)	Spata6	protein-coding
commonpeak_2859	chr2	18685632	18685716	3' UTR	NM_007552, exon 10 of 10)	Bmi1	protein-coding
commonpeak_4430	chr7	127664499	127664549	3' UTR	NM_001347652, exon 6 of 6)	Mir762	ncRNA
commonpeak_5096	chr9	53377563	53377625	3' UTR	NM_176846, exon 6 of 6)	Poglut3	protein-coding
commonpeak_2428	chr18	73591702	73591804	3' UTR	NM_001039214, exon 2 of 2)	Mex3c	protein-coding
commonpeak_1181	chr13	38932329	38932428	3' UTR	NM_001170430, exon 10 of 10)	Slc35b3	protein-coding
commonpeak_957	chr12	56328455	56328586	3' UTR	NM_145442, exon 9 of 9)	Mbip	protein-coding
commonpeak_1982	chr16	84954950	84955064	3' UTR	NM_001198825, exon 16 of 16)	Gm10791	ncRNA
commonpeak_3204	chr3	38452324	38452384	3' UTR	NM_001167883, exon 4 of 4)	Ankrd50	protein-coding
commonpeak_5293	chrX	113040895	113040910	3' UTR	NM_001370790, exon 14 of 14)	Mir361	ncRNA
commonpeak_115	chr10	41529236	41529385	3' UTR	NM_016898, exon 6 of 6)	Cd164	protein-coding
commonpeak_4927	chr9	103354901	103354990	3' UTR	NM_001134427, exon 5 of 5)	Cdv3	protein-coding
commonpeak_2520	chr19	34811183	34811200	3' UTR	NM_001114339, exon 7 of 7)	Mir107	ncRNA
commonpeak_2951	chr2	5809858	5809957	3' UTR	NM_001356504, exon 7 of 7)	Nudt5	protein-coding
commonpeak_2269	chr17	86999193	86999282	3' UTR	NM_145491, exon 5 of 5)	Pigf	protein-coding
commonpeak_4867	chr8	72757882	72757960	3' UTR	NM_009188, exon 19 of 19)	F2rl3	protein-coding
commonpeak_309	chr11	116125183	116125280	3' UTR	NM_178802, exon 6 of 6)	Trim65	protein-coding
commonpeak_4192	chr6	39140299	39140367	3' UTR	NM_001033430, exon 20 of 20)	4930599N23Rik	ncRNA
commonpeak_123	chr10	4359078	4359309	3' UTR	NM_031185, exon 4 of 4)	Zbtb2	protein-coding
commonpeak_4974	chr9	118063428	118063429	3' UTR	NM_001286508, exon 8 of 8)	Azi2	protein-coding
commonpeak_4396	chr7	114047866	114047996	3' UTR	NM_025846, exon 6 of 6)	Rras2	protein-coding
commonpeak_5337	chrX	152610883	152610959	3' UTR	NM_001359161, exon 7 of 7)	Shroom2	protein-coding
commonpeak_1645	chr1	55071716	55072090	3' UTR	NM_026424, exon 4 of 4)	Hspd1	protein-coding
commonpeak_2396	chr18	6201149	6201263	3' UTR	NM_008448, exon 26 of 26)	Kif5b	protein-coding
commonpeak_7	chr10	110944328	110944363	3' UTR	NM_172554, exon 17 of 17)	Csrp2	protein-coding
commonpeak_4652	chr8	106163423	106163464	3' UTR	NM_133792, exon 6 of 6)	Slc7a6	protein-coding
commonpeak_2038	chr17	17146761	17146775	3' UTR	NM_011765, exon 4 of 4)	Zfp97	protein-coding
commonpeak_1324	chr13	95337003	95337007	3' UTR	NM_001302539, exon 2 of 2)	Snora47	snoRNA
commonpeak_5436	chrX	75786552	75786663	3' UTR	NM_001346520, exon 17 of 17)	4933407K13Rik	ncRNA
commonpeak_2304	chr18	24485068	24485145	3' UTR	NM_001360807, exon 8 of 8)	2700062C07Rik	protein-coding
commonpeak_3830	chr5	137062950	137063231	3' UTR	NM_008871, exon 9 of 9)	Serpine1	protein-coding
commonpeak_3824	chr5	136140978	136141070	3' UTR	NM_001347492, exon 3 of 3)	Alkbh4	protein-coding
commonpeak_874	chr12	31959567	31959629	3' UTR	NM_011158, exon 11 of 11)	Hbp1	protein-coding
commonpeak_1663	chr15	58048613	58048671	3' UTR	NM_001042438, exon 5 of 5)	9130401M01Rik	protein-coding
commonpeak_33	chr10	122452722	122452798	3' UTR	NM_016847, exon 2 of 2)	Avpr1a	protein-coding
commonpeak_4669	chr8	110224044	110224204	3' UTR	NM_146215, exon 2 of 2)	Cmtr2	protein-coding
commonpeak_1928	chr16	45747634	45747763	3' UTR	NM_001252442, exon 19 of 19)	Abhd10	protein-coding
commonpeak_5421	chrX	70344150	70344290	3' UTR	NM_010498, exon 9 of 9)	Ids	protein-coding
commonpeak_4026	chr5	8748361	8748454	3' UTR	NM_011076, exon 30 of 30)	Abcb1b	protein-coding
commonpeak_3181	chr3	27416378	27416383	3' UTR	NM_173182, exon 26 of 26)	Ghsr	protein-coding
commonpeak_176	chr10	75896946	75897113	3' UTR	NM_011418, exon 9 of 9)	Derl3	protein-coding
commonpeak_4436	chr7	128235540	128235557	3' UTR	NM_177001, exon 1 of 1)	Armc5	protein-coding
commonpeak_96	chr10	34608621	34608802	3' UTR	NM_001159544, exon 8 of 8)	Frk	protein-coding
commonpeak_4681	chr8	116574731	116574748	3' UTR	NM_029441, exon 7 of 7)	Dynlrb2	protein-coding
commonpeak_356	chr11	20062908	20063050	3' UTR	NM_001362899, exon 10 of 10)	Actr2	protein-coding
commonpeak_284	chr11	106654432	106654496	3' UTR	NM_001305158, exon 15 of 15)	Tex2	protein-coding
commonpeak_3266	chr3	79063549	79063648	3' UTR	NM_001099624, exon 24 of 24)	Rapgef2	protein-coding
commonpeak_267	chr11	103065870	103065953	3' UTR	NM_008707, exon 12 of 12)	Plcd3	protein-coding
commonpeak_2298	chr18	21127960	21128033	3' UTR	NM_001033445, exon 6 of 6)	Mep1b	protein-coding
commonpeak_1600	chr15	33033371	33033519	3' UTR	NM_008304, exon 5 of 5)	Cpq	protein-coding
commonpeak_3474	chr4	137298812	137298817	3' UTR	NM_009523, exon 5 of 5)	Wnt4	protein-coding
commonpeak_3672	chr4	88413590	88413598	3' UTR	NM_025760, exon 7 of 7)	Hacd4	protein-coding
commonpeak_3069	chr3	103355299	103355396	3' UTR	NM_001079830, exon 19 of 19)	Trim33	protein-coding
commonpeak_442	chr1	139171011	139171110	3' UTR	NM_181347, exon 21 of 21)	4930596I21Rik	ncRNA
commonpeak_268	chr11	103070786	103070885	3' UTR	NM_001361706, exon 15 of 15)	Plcd3	protein-coding
commonpeak_2925	chr2	37374450	37374549	3' UTR	NM_001100591, exon 22 of 22)	Pdcl	protein-coding
commonpeak_1230	chr13	55701821	55702018	3' UTR	NM_181278, exon 2 of 2)	B230219D22Rik	protein-coding
commonpeak_4037	chr5	93173602	93173629	3' UTR	NM_001009818, exon 10 of 10)	Ccni	protein-coding
commonpeak_2862	chr2	18842931	18842962	3' UTR	NM_001355148, exon 8 of 8)	Carlr	ncRNA
commonpeak_1367	chr14	118484013	118484184	3' UTR	NM_001163675, exon 31 of 31)	Mir6391	ncRNA
commonpeak_5454	chrX	98319042	98319112	3' UTR	NM_013476, exon 8 of 8)	Ar	protein-coding
commonpeak_2026	chr17	12682723	12682888	3' UTR	NM_010515, exon 48 of 48)	Slc22a1	protein-coding
commonpeak_1576	chr1	51470555	51470591	3' UTR	NM_001310549, exon 6 of 6)	Nabp1	protein-coding
commonpeak_5143	chr9	6378057	6378082	3' UTR	NM_027924, exon 7 of 7)	Ddi1	protein-coding
commonpeak_943	chr12	55138963	55139001	3' UTR	NM_001100116, exon 5 of 5).2	Fam177a	protein-coding
commonpeak_4872	chr8	79677095	79677194	3' UTR	NM_001256033, exon 21 of 21)	Abce1	protein-coding
commonpeak_2395	chr18	61587944	61588218	3' UTR	NM_001357498, exon 11 of 11)	Csnk1a1	protein-coding
commonpeak_1627	chr15	3983901	3983948	3' UTR	NM_145930, exon 6 of 6)	Fbxo4	protein-coding
commonpeak_4121	chr6	143203919	143203938	3' UTR	NM_029250, exon 8 of 8)	Etnk1	protein-coding
commonpeak_2072	chr17	24179091	24179155	3' UTR	NM_001163848, exon 10 of 10)	Atp6v0c	protein-coding
commonpeak_4265	chr6	72433593	72433705	3' UTR	NM_001363799, exon 9 of 9)	Particl	ncRNA
commonpeak_358	chr11	20224979	20225053	3' UTR	NM_008996, exon 6 of 6)	Rab1a	protein-coding
commonpeak_2397	chr18	62178338	62178419	3' UTR	NM_007420, exon 1 of 1)	Adrb2	protein-coding
commonpeak_4520	chr7	30187192	30187353	3' UTR	NM_009795, exon 11 of 11)	Cox7a1	protein-coding
commonpeak_1158	chr13	29325369	29325464	3' UTR	NM_144536, exon 16 of 16)	A330102I10Rik	ncRNA
commonpeak_379	chr1	127954581	127954605	3' UTR	NM_027678, exon 21 of 21)	Rab3gap1	protein-coding
commonpeak_3651	chr4	70432082	70432174	3' UTR	NM_172694, exon 6 of 6)	Cdk5rap2	protein-coding
commonpeak_3221	chr3	57287493	57287634	3' UTR	NM_001355130, exon 6 of 6)	Tm4sf1	protein-coding
commonpeak_4390	chr7	112904807	112904903	3' UTR	NM_001166585, exon 12 of 12)	Rassf10	protein-coding
commonpeak_528	chr1	156428569	156428600	3' UTR	NM_009230, exon 16 of 16)	Axdnd1	protein-coding
commonpeak_4106	chr6	134856310	134856365	3' UTR	NM_177687, exon 5 of 5)	Crebl2	protein-coding
commonpeak_1500	chr14	65199090	65199135	3' UTR	NM_021458, exon 7 of 7)	Fzd3	protein-coding
commonpeak_3014	chr2	76596038	76596126	3' UTR	NM_001290734, exon 25 of 25)	Prkra	protein-coding
commonpeak_5360	chrX	167348764	167348848	3' UTR	NM_001313758, exon 7 of 7)	Tlr7	protein-coding
commonpeak_2093	chr17	31115613	31115709	3' UTR	NM_009593, exon 15 of 15)	Tff3	protein-coding
commonpeak_5354	chrX	164938407	164938480	3' UTR	NM_029730, exon 15 of 15)	Mospd2	protein-coding
commonpeak_2443	chr18	80118493	80118561	3' UTR	NM_053117, exon 3 of 3)	Adnp2	protein-coding
commonpeak_1920	chr16	4285670	4285769	3' UTR	NM_001291910, exon 12 of 12)	Gm5766	pseudo
commonpeak_5328	chrX	142852598	142852671	3' UTR	NM_019496, exon 6 of 6)	Mir652	ncRNA
commonpeak_4878	chr8	83085460	83085468	3' UTR	NM_177378, exon 7 of 7)	Tbc1d9	protein-coding
commonpeak_620	chr1	172122164	172122204	3' UTR	NM_009938, exon 33 of 33)	Pex19	protein-coding
commonpeak_394	chr11	29508999	29509095	3' UTR	NM_176841, exon 32 of 32)	Prorsd1	protein-coding
commonpeak_1659	chr15	55258281	55258380	3' UTR	NM_145470, exon 9 of 9)	Col14a1	protein-coding
commonpeak_1931	chr1	64599281	64599315	3' UTR	NM_009952, exon 9 of 9)	Mettl21a	protein-coding
commonpeak_3848	chr5	142903210	142903317	3' UTR	NM_007393, exon 6 of 6)	Actb	protein-coding
commonpeak_5444	chrX	85704097	85704176	3' UTR	NM_001294140, exon 21 of 21)	Gk	protein-coding
commonpeak_5388	chrX	41795830	41795929	3' UTR	NM_001033422, exon 39 of 39)	Thoc2	protein-coding
commonpeak_1707	chr15	76721565	76721664	3' UTR	NM_145472, exon 3 of 3)	Lrrc24	protein-coding
commonpeak_807	chr1	20936704	20936802	3' UTR	NM_001355122, exon 3 of 3)	Efhc1	protein-coding
commonpeak_1419	chr14	30818152	30818333	3' UTR	NM_019460, exon 21 of 21)	Stimate	protein-coding
commonpeak_4902	chr8	88751248	88751343	3' UTR	NM_001128170, exon 18 of 18)	Cyld	protein-coding
commonpeak_4797	chr8	45051513	45051715	3' UTR	NM_001081286, exon 26 of 26)	AY512931	ncRNA
commonpeak_557	chr11	62138631	62138730	3' UTR	NM_001310526, exon 8 of 8)	Specc1	protein-coding
commonpeak_346	chr11	17267638	17267729	3' UTR	NM_020558, exon 5 of 5)	C1d	protein-coding
commonpeak_594	chr1	169692479	169692532	3' UTR	NM_009063, exon 5 of 5)	Rgs5	protein-coding
commonpeak_3244	chr3	63942485	63942584	3' UTR	NM_015728, exon 6 of 6)	E130311K13Rik	protein-coding
commonpeak_4942	chr9	107300883	107300940	3' UTR	NM_009895, exon 3 of 3)	Cish	protein-coding
commonpeak_3271	chr3	81955133	81955232	3' UTR	NM_177662, exon 8 of 8)	Tdo2	protein-coding
commonpeak_5057	chr9	42966176	42966236	3' UTR	NM_027144, exon 41 of 41)	Grik4	protein-coding
commonpeak_1988	chr16	90719342	90719519	3' UTR	NM_025642, exon 5 of 5)	Mis18a	protein-coding
commonpeak_1345	chr13	99423331	99423376	3' UTR	NM_008634, exon 7 of 7)	6430562O15Rik	ncRNA
commonpeak_5318	chrX	134085205	134085250	3' UTR	NM_001290398, exon 14 of 14)	Mir3112	ncRNA
commonpeak_5440	chrX	8062627	8062719	3' UTR	NM_001290716, exon 6 of 6)	Suv39h1	protein-coding
commonpeak_4376	chr7	111072098	111072142	3' UTR	NM_013507, exon 22 of 22)	Eif4g2	protein-coding
commonpeak_1507	chr14	69242351	69242372	3' UTR	NM_026331, exon 4 of 4)	Slc25a37	protein-coding
commonpeak_1386	chr14	20456262	20456343	3' UTR	NM_009674, exon 13 of 13)	Cfap70	protein-coding
commonpeak_1508	chr14	69243356	69243446	3' UTR	NM_026331, exon 4 of 4)	Slc25a37	protein-coding
commonpeak_494	chr11	52122176	52122536	3' UTR	NM_019411, exon 7 of 7)	Mir3061	ncRNA
commonpeak_2530	chr19	37269092	37269188	3' UTR	NM_031156, exon 24 of 24)	4931408D14Rik	ncRNA
commonpeak_1390	chr14	20842448	20842526	3' UTR	NM_008873, exon 11 of 11)	Plau	protein-coding
commonpeak_2167	chr17	47703925	47703927	3' UTR	NM_144939, exon 7 of 7)	Frs3os	ncRNA
commonpeak_318	chr11	118261095	118261161	3' UTR	NM_001033528, exon 21 of 21)	Cyth1	protein-coding
commonpeak_4963	chr9	113919143	113919239	3' UTR	NM_001286600, exon 35 of 35)	Ubp1	protein-coding
commonpeak_799	chr11	98899748	98899874	3' UTR	NM_197940, exon 8 of 8)	Cdc6	protein-coding
commonpeak_5272	chrX	100816442	100816495	3' UTR	NM_001177779, exon 14 of 14)	Dlg3	protein-coding
commonpeak_1952	chr16	52249453	52249577	3' UTR	NM_001331110, exon 15 of 15)	Alcam	protein-coding
commonpeak_2308	chr18	25133127	25133233	3' UTR	NM_001289654, exon 25 of 25)	Tpgs2	protein-coding
commonpeak_416	chr11	33152754	33152834	3' UTR	NM_001252260, exon 11 of 11)	Fgf18	protein-coding
commonpeak_1098	chr13	114154910	114155040	3' UTR	NM_172595, exon 5 of 5)	A430090L17Rik	ncRNA
commonpeak_4128	chr6	146650254	146650353	3' UTR	NM_025315, exon 4 of 4)	Gm6654	pseudo
commonpeak_338	chr11	120781123	120781222	3' UTR	NM_009053, exon 8 of 8)	Rfng	protein-coding
commonpeak_1567	chr15	10570067	10570110	3' UTR	NM_001356534, exon 17 of 17)	Ttc23l	protein-coding
commonpeak_4245	chr6	6041399	6041447	3' UTR	NM_001177572, exon 18 of 18)	1700019G24Rik	ncRNA
commonpeak_2688	chr2	122684749	122684856	3' UTR	NM_001290993, exon 6 of 6)	Slc30a4	protein-coding
commonpeak_3642	chr4	63728770	63728843	3' UTR	NM_177371, exon 4 of 4)	Tnfsf15	protein-coding
commonpeak_925	chr12	5044481	5044497	3' UTR	NM_001362349, exon 28 of 28)	Atad2b	protein-coding
commonpeak_2791	chr2	160771026	160771125	3' UTR	NM_177263, exon 4 of 4)	Plcg1	protein-coding
commonpeak_423	chr11	34809490	34809589	3' UTR	NM_027411, exon 12 of 12)	Spdl1	protein-coding
commonpeak_1362	chr14	105109455	105109549	3' UTR	NM_001368685, exon 22 of 22)	Rbm26	protein-coding
commonpeak_4602	chr7	80291407	80291502	3' UTR	NM_178070, exon 23 of 23)	Prc1	protein-coding
commonpeak_2523	chr1	93507927	93508027	3' UTR	NM_001159719, exon 13 of 13)	Farp2	protein-coding
commonpeak_4304	chr6	92372304	92372360	3' UTR	NM_001134461, exon 8 of 8)	Prickle2	protein-coding
commonpeak_1690	chr15	73106555	73106704	3' UTR	NM_153178, exon 19 of 19)	Chrac1	protein-coding
commonpeak_1604	chr15	34876408	34876449	3' UTR	NM_001357821, exon 12 of 12)	Kcns2	protein-coding
commonpeak_2516	chr1	93366159	93366231	3' UTR	NM_023200, exon 10 of 10)	Ano7	protein-coding
commonpeak_3965	chr5	43744698	43744803	3' UTR	NM_001159963, exon 11 of 11)	Fbxl5	protein-coding
commonpeak_3671	chr4	88413391	88413490	3' UTR	NM_025760, exon 7 of 7)	Hacd4	protein-coding
commonpeak_4100	chr6	134446872	134447008	3' UTR	NM_008514, exon 23 of 23)	Bcl2l14	protein-coding
commonpeak_2514	chr19	32514555	32514654	3' UTR	NM_010799, exon 5 of 5)	Minpp1	protein-coding
commonpeak_241	chr10	99111092	99111181	3' UTR	NM_015737, exon 1 of 1)	Galnt4	protein-coding
commonpeak_339	chr11	120781226	120781395	3' UTR	NM_009053, exon 8 of 8)	Rfng	protein-coding
commonpeak_591	chr1	169498451	169498491	3' UTR	NM_023284, exon 14 of 14)	Nuf2	protein-coding
commonpeak_3058	chr3	100567138	100567269	3' UTR	NM_010763, exon 13 of 13)	Tent5c	protein-coding
commonpeak_1746	chr15	85857094	85857124	3' UTR	NM_001033337, exon 14 of 14)	Gtse1	protein-coding
commonpeak_322	chr11	119343546	119343645	3' UTR	NM_018822, exon 8 of 8)	Sgsh	protein-coding
commonpeak_419	chr1	133619999	133620194	3' UTR	NM_001357228, exon 17 of 17)	Snrpe	protein-coding
commonpeak_552	chr11	61776222	61776305	3' UTR	NM_013881, exon 27 of 27)	Prpsap2	protein-coding
commonpeak_1688	chr15	7194617	7194680	3' UTR	NM_013584, exon 20 of 20)	Lifr	protein-coding
commonpeak_5329	chrX	143792155	143792254	3' UTR	NM_001195048, exon 16 of 16)	Capn6	protein-coding
commonpeak_1320	chr13	93430340	93430398	3' UTR	NM_021310, exon 11 of 11)	Jmy	protein-coding
commonpeak_2343	chr18	38317443	38317544	3' UTR	NM_001164622, exon 8 of 8)	Rnf14	protein-coding
commonpeak_4282	chr6	85213870	85213895	3' UTR	NM_178639, exon 14 of 14)	Emx1	protein-coding
commonpeak_1611	chr15	36770969	36771205	3' UTR	NM_011740, exon 7 of 7)	Ywhaz	protein-coding
commonpeak_205	chr10	81743524	81743524	3' UTR	NM_199062, exon 4 of 4)	Gm3055	protein-coding
commonpeak_455	chr1	143606405	143606501	3' UTR	NM_145991, exon 17 of 17)	B3galt2	protein-coding
commonpeak_704	chr11	83070395	83070419	3' UTR	NM_011408, exon 2 of 2)	Slfn2	protein-coding
commonpeak_1802	chr1	60479603	60479702	3' UTR	NM_198127, exon 9 of 9)	Abi2	protein-coding
commonpeak_888	chr12	36014650	36014711	3' UTR	NM_025359, exon 6 of 6)	Agr2	protein-coding
commonpeak_3691	chr4	98113904	98114006	3' UTR	NM_010905, exon 11 of 11)	Tm2d1	protein-coding
commonpeak_3329	chr3	96624614	96624694	3' UTR	NM_001163170, exon 6 of 6)	6330549D23Rik	pseudo
commonpeak_2616	chr1	9723295	9723359	3' UTR	NM_173443, exon 3 of 3)	Mybl1	protein-coding
commonpeak_1270	chr13	67667689	67667788	3' UTR	NM_001001187, exon 4 of 4)	Zfp738	protein-coding
commonpeak_4848	chr8	70385849	70385948	3' UTR	NM_001004062, exon 14 of 14)	Comp	protein-coding
commonpeak_4137	chr6	149558583	149558636	3' UTR	NM_009753, exon 9 of 9)	Gm21814	protein-coding
commonpeak_3233	chr3	59315124	59315131	3' UTR	NM_177855, exon 44 of 44)	Igsf10	protein-coding
commonpeak_5441	chrX	8240789	8240803	3' UTR	NM_133991, exon 13 of 13)	Ftsj1	protein-coding
commonpeak_3529	chr4	149744515	149744569	3' UTR	NM_027460, exon 7 of 7)	Tmem201	protein-coding
commonpeak_3630	chr4	59221917	59221956	3' UTR	NM_011673, exon 9 of 9)	Ugcg	protein-coding
commonpeak_2218	chr17	70820120	70820161	3' UTR	NM_001347412, exon 14 of 14)	Tgif1	protein-coding
commonpeak_585	chr11	68816317	68816416	3' UTR	NM_175260, exon 41 of 41)	Ndel1	protein-coding
commonpeak_3178	chr3	22215191	22215255	3' UTR	NM_030732, exon 16 of 16)	Rprl2	ncRNA
commonpeak_1601	chr15	34141117	34141216	3' UTR	NM_001357926, exon 13 of 13)	Mtdh	protein-coding
commonpeak_2861	chr2	18842430	18842461	3' UTR	NM_001355148, exon 8 of 8)	Carlr	ncRNA
commonpeak_3447	chr4	130822915	130822959	3' UTR	NM_011520, exon 5 of 5)	Sdc3	protein-coding
commonpeak_2979	chr2	6543907	6543942	3' UTR	NM_001310447, exon 12 of 12)	Celf2	protein-coding
commonpeak_3588	chr4	40805081	40805260	3' UTR	NM_022305, exon 6 of 6)	Mir5123	ncRNA
commonpeak_2048	chr17	21398660	21398757	3' UTR	NM_172486, exon 4 of 4)	Zfp677	protein-coding
commonpeak_3225	chr3	58460403	58460500	3' UTR	NM_001347233, exon 3 of 3)	Tsc22d2	protein-coding
commonpeak_362	chr11	20823893	20823975	3' UTR	NM_173752, exon 5 of 5)	Lgalsl	protein-coding
commonpeak_303	chr11	115394644	115394703	3' UTR	NM_001080929, exon 5 of 5)	Mrpl58	protein-coding
commonpeak_624	chr11	72452903	72453015	3' UTR	NM_001276383, exon 13 of 13)	Mybbp1a	protein-coding
commonpeak_5290	chrX	107787444	107787679	3' UTR	NM_025921, exon 8 of 8)	Tent5d	protein-coding
commonpeak_3999	chr5	67622400	67622433	3' UTR	NM_009727, exon 36 of 36)	Shisa3	protein-coding
commonpeak_4090	chr6	126641694	126641746	3' UTR	NM_010595, exon 2 of 2)	Kcna1	protein-coding
commonpeak_2564	chr19	4318990	4318999	3' UTR	NM_001001984, exon 21 of 21)	Grk2	protein-coding
commonpeak_5380	chrX	36883740	36883749	3' UTR	NM_019668, exon 6 of 6)	Ube2a	protein-coding
commonpeak_5043	chr9	35560992	35561167	3' UTR	NM_029762, exon 4 of 4)	Pus3	protein-coding
commonpeak_246	chr1	105753805	105753905	3' UTR	NM_029349, exon 28 of 28)	Tnfrsf11a	protein-coding
commonpeak_2766	chr2	154535136	154535361	3' UTR	NM_009823, exon 11 of 11)	1700003F12Rik	protein-coding
commonpeak_3335	chr3	98148796	98148848	3' UTR	NM_010928, exon 34 of 34)	Adam30	protein-coding
commonpeak_52	chr10	128252455	128252543	3' UTR	NM_001164080, exon 29 of 29)	Apon	protein-coding
commonpeak_4817	chr8	54522321	54522481	3' UTR	NM_029701, exon 5 of 5)	Spcs3	protein-coding
commonpeak_2385	chr18	6026265	6026347	3' UTR	NM_029277, exon 18 of 18)	Arhgap12	protein-coding
commonpeak_2997	chr2	72937309	72937478	3' UTR	NM_001098425, exon 5 of 5)	Sp3	protein-coding
commonpeak_1896	chr16	35926956	35927025	3' UTR	NM_001013371, exon 5 of 5)	Parp9	protein-coding
commonpeak_870	chr12	31485285	31485322	3' UTR	NM_001253848, exon 7 of 7)	Cbll1	protein-coding
commonpeak_697	chr11	82766346	82766445	3' UTR	NM_025884, exon 1 of 1)	Zfp830	protein-coding
commonpeak_4784	chr8	40484277	40484421	3' UTR	NM_178395, exon 13 of 13)	Cnot7	protein-coding
commonpeak_1660	chr15	55259000	55259089	3' UTR	NM_145470, exon 9 of 9)	Col14a1	protein-coding
commonpeak_4145	chr6	17572210	17572277	3' UTR	NM_008591, exon 22 of 22)	Capza2	protein-coding
commonpeak_2346	chr18	38839664	38839723	3' UTR	NM_010197, exon 4 of 4)	Gm5820	protein-coding
commonpeak_668	chr11	78963112	78963129	3' UTR	NM_010708, exon 11 of 11)	Lgals9	protein-coding
commonpeak_2214	chr17	69389670	69389769	3' UTR	NM_001356282, exon 3 of 3)	Zbtb14	protein-coding
commonpeak_1882	chr16	31963371	31963470	3' UTR	NM_177103, exon 10 of 10)	Ncbp2	protein-coding
commonpeak_3118	chr3	126842862	126843026	3' UTR	NM_023813, exon 18 of 18)	Ank2	protein-coding
commonpeak_2981	chr2	66026052	66026104	3' UTR	NM_001290666, exon 5 of 5)	Csrnp3	protein-coding
commonpeak_1809	chr16	10960808	10961044	3' UTR	NM_019980, exon 4 of 4)	Litaf	protein-coding
commonpeak_2160	chr17	46414295	46414394	3' UTR	NM_207671, exon 10 of 10)	Crip3	protein-coding
commonpeak_69	chr10	20341784	20341937	3' UTR	NM_001025393, exon 12 of 12)	Mtfr2	protein-coding
commonpeak_3047	chr2	92967979	92968077	3' UTR	NM_001368848, exon 8 of 8)	Syt13	protein-coding
commonpeak_5460	chrY	1261258	1261326	3' UTR	NM_012008, exon 17 of 17)	Uty	protein-coding
commonpeak_3317	chr3	95773281	95773294	3' UTR	NM_001368181, exon 8 of 8)	Tars2	protein-coding
commonpeak_4538	chr7	43297628	43297687	3' UTR	NM_027264, exon 5 of 5)	Zfp715	protein-coding
commonpeak_5139	chr9	63648698	63648807	3' UTR	NM_016769, exon 9 of 9)	Aagab	protein-coding
commonpeak_3272	chr3	82393766	82393865	3' UTR	NM_001081230, exon 14 of 14)	Map9	protein-coding
commonpeak_2591	chr19	55070470	55070551	3' UTR	NM_008149, exon 21 of 21)	Gpam	protein-coding
commonpeak_2126	chr17	35973430	35973469	3' UTR	NM_001282013, exon 6 of 6)	Abcf1	protein-coding
commonpeak_1254	chr13	64195832	64195889	3' UTR	NM_172587, exon 14 of 14)	Habp4	protein-coding
commonpeak_4149	chr6	22307048	22307147	3' UTR	NM_138587, exon 10 of 10)	Wnt16	protein-coding
commonpeak_5456	chrY	1097258	1097289	3' UTR	NM_009484, exon 27 of 27)	Tspy-ps	pseudo
commonpeak_441	chr1	139170684	139170783	3' UTR	NM_181347, exon 21 of 21)	4930596I21Rik	ncRNA
commonpeak_450	chr11	40702428	40702512	3' UTR	NM_013552, exon 18 of 18)	Mat2b	protein-coding
commonpeak_2717	chr2	129018002	129018011	3' UTR	NM_178404, exon 12 of 12)	Vinac1	protein-coding
commonpeak_550	chr11	61246244	61246294	3' UTR	NM_001331114, exon 11 of 11)	Aldh3a2	protein-coding
commonpeak_2908	chr2	31971094	31971175	3' UTR	NM_145144, exon 6 of 6)	Nup214	protein-coding
commonpeak_4890	chr8	85539059	85539138	3' UTR	NM_019794, exon 9 of 9)	Dnaja2	protein-coding
commonpeak_3349	chr4	105029940	105030039	3' UTR	NM_178143, exon 9 of 9)	Prkaa2	protein-coding
commonpeak_3134	chr3	135465417	135465544	3' UTR	NM_025356, exon 8 of 8)	Manba	protein-coding
commonpeak_2744	chr2	143943135	143943228	3' UTR	NM_019771, exon 4 of 4)	Dstn	protein-coding
commonpeak_3907	chr5	29232899	29232998	3' UTR	NM_020295, exon 17 of 17)	Rnf32	protein-coding
commonpeak_3866	chr5	146209531	146209565	3' UTR	NM_001256087, exon 5 of 5)	Rnf6	protein-coding
commonpeak_239	chr10	9760747	9760779	3' UTR	NM_001081344, exon 26 of 26)	Gm6150	ncRNA
commonpeak_2701	chr2	126891871	126892005	3' UTR	NM_023220, exon 15 of 15)	Mir3473g	ncRNA
commonpeak_3137	chr3	138078310	138078332	3' UTR	NM_001370862, exon 3 of 3)	Gm5105	ncRNA
commonpeak_5003	chr9	14780327	14780387	3' UTR	NM_001348260, exon 3 of 3)	Ankrd49	protein-coding
commonpeak_1256	chr1	36423280	36423375	3' UTR	NM_001310517, exon 9 of 9)	Lman2l	protein-coding
commonpeak_2734	chr2	132805241	132805310	3' UTR	NM_175113, exon 11 of 11)	Trmt6	protein-coding
commonpeak_4692	chr8	121118414	121118490	3' UTR	NM_013519, exon 1 of 1)	Foxc2	protein-coding
commonpeak_4607	chr7	82870208	82870399	3' UTR	NM_175366, exon 2 of 2)	Mex3b	protein-coding
commonpeak_1638	chr1	54478717	54478816	3' UTR	NM_001163314, exon 27 of 27)	Gtf3c3	protein-coding
commonpeak_4216	chr6	47965025	47965119	3' UTR	NM_178898, exon 5 of 5)	Zfp956	protein-coding
commonpeak_4391	chr7	112905647	112905747	3' UTR	NM_001166585, exon 12 of 12)	Rassf10	protein-coding
commonpeak_2109	chr17	33747546	33747604	3' UTR	NM_008997, exon 5 of 5)	Rab11b	protein-coding
commonpeak_2014	chr16	96156453	96156456	3' UTR	NM_207301, exon 5 of 5)	Wrb	protein-coding
commonpeak_3929	chr5	33640658	33640679	3' UTR	NM_001289724, exon 7 of 7)	Fam53a	protein-coding
commonpeak_3686	chr4	94945917	94945978	3' UTR	NM_177239, exon 20 of 20)	Eqtn	protein-coding
commonpeak_4386	chr7	112899838	112899937	3' UTR	NM_001166585, exon 12 of 12)	Rassf10	protein-coding
commonpeak_4603	chr7	80713261	80713337	3' UTR	NM_016721, exon 38 of 38)	Crtc3	protein-coding
commonpeak_2911	chr2	32232494	32232631	3' UTR	NM_172661, exon 30 of 30)	Pomt1	protein-coding
commonpeak_3821	chr5	135410289	135410304	3' UTR	NM_146001, exon 31 of 31)	Pom121	protein-coding
commonpeak_4041	chr5	96076043	96076141	3' UTR	NM_144910, exon 12 of 12)	Cnot6l	protein-coding
commonpeak_1889	chr16	33497634	33497782	3' UTR	NM_011749, exon 9 of 9)
commonpeak_1801	chr1	60478491	60478535	3' UTR	NM_198127, exon 9 of 9)	Abi2	protein-coding
commonpeak_1637	chr1	54473089	54473117	3' UTR	NM_001163314, exon 27 of 27)	Gtf3c3	protein-coding
commonpeak_5074	chr9	45077237	45077336	3' UTR	NM_001093749, exon 6 of 6)	Jaml	protein-coding
commonpeak_3759	chr5	116442712	116442770	3' UTR	NM_026886, exon 13 of 13)	Srrm4os	ncRNA
commonpeak_2624	chr1	9898945	9898979	3' UTR	NM_133220, exon 18 of 18)	Mcmdc2	protein-coding
commonpeak_3812	chr5	129881312	129881427	3' UTR	NM_024166, exon 4 of 4)	Phkg1	protein-coding
commonpeak_2472	chr19	15905773	15905853	3' UTR	NM_001205339, exon 9 of 9)	Psat1	protein-coding
commonpeak_3380	chr4	115776225	115776273	3' UTR	NM_172698, exon 12 of 12)	Tex38	protein-coding
commonpeak_5090	chr9	51943345	51943412	3' UTR	NM_007996, exon 4 of 4)	Fdx1	protein-coding
commonpeak_102	chr10	3964614	3964655	3' UTR	NM_001159942, exon 17 of 17)	Mthfd1l	protein-coding
commonpeak_1917	chr16	3940966	3940969	3' UTR	NM_029738, exon 12 of 12)	Cluap1	protein-coding
commonpeak_166	chr10	70191092	70191157	3' UTR	NM_001111121, exon 9 of 9)	Mrln	protein-coding
commonpeak_3211	chr3	51250711	51250810	3' UTR	NM_009834, exon 3 of 3)	4930577N17Rik	ncRNA
commonpeak_1056	chr12	98982846	98982945	3' UTR	NM_001364378, exon 14 of 14)	Ttc8	protein-coding
commonpeak_5324	chrX	142318881	142318982	3' UTR	NM_019477, exon 16 of 16)	Kcne1l	protein-coding
commonpeak_1598	chr15	32695720	32695749	3' UTR	NM_009154, exon 23 of 23)	Gm41289	ncRNA
commonpeak_1223	chr13	55132440	55132453	3' UTR	NM_012017, exon 7 of 7)	Fgfr4	protein-coding
commonpeak_2086	chr17	26772146	26772245	3' UTR	NM_029870, exon 9 of 9)	Bnip1	protein-coding
commonpeak_1956	chr16	55843253	55843340	3' UTR	NM_001134457, exon 6 of 6)	Nfkbiz	protein-coding
commonpeak_3633	chr4	59476261	59476304	3' UTR	NM_144904, exon 15 of 15)	Susd1	protein-coding
commonpeak_3833	chr5	137596709	137596921	3' UTR	NM_001254762, exon 5 of 5)	Mospd3	protein-coding
commonpeak_3510	chr4	147824606	147824620	3' UTR	NM_198619, exon 4 of 4)	Rps19-ps3	pseudo
commonpeak_2424	chr18	69687715	69687800	3' UTR	NM_001361129, exon 20 of 20)	Ccdc68	protein-coding
commonpeak_4508	chr7	27821822	27821831	3' UTR	NM_027703, exon 4 of 4)	Zfp626	protein-coding
commonpeak_4615	chr7	89141685	89141857	3' UTR	NM_028343, exon 15 of 15)	Tmem135	protein-coding
commonpeak_1509	chr14	69243542	69243588	3' UTR	NM_026331, exon 4 of 4)	Slc25a37	protein-coding
commonpeak_3034	chr2	84602577	84602686	3' UTR	NM_001085448, exon 18 of 18)	Ctnnd1	protein-coding
commonpeak_2360	chr18	49697608	49697702	3' UTR	NM_001170960, exon 4 of 4)	Dtwd2	protein-coding
commonpeak_5093	chr9	52676293	52676392	3' UTR	NM_001286641, exon 2 of 2)	AI593442	protein-coding
commonpeak_427	chr11	35789877	35789883	3' UTR	NM_145962, exon 7 of 7)	Mir103-1	ncRNA
commonpeak_2370	chr18	53953420	53953527	3' UTR	NM_152809, exon 13 of 13)	Csnk1g3	protein-coding
commonpeak_3963	chr5	43289544	43289575	3' UTR	NM_001177379, exon 11 of 11)	Gm7854	ncRNA
commonpeak_2875	chr2	25182792	25182941	3' UTR	NM_025980, exon 1 of 1)	Nrarp	protein-coding
commonpeak_3101	chr3	115939909	115939964	3' UTR	NM_023214, exon 11 of 11)	Mir669n	ncRNA
commonpeak_3226	chr3	58465560	58465572	3' UTR	NM_001347233, exon 3 of 3)	Tsc22d2	protein-coding
commonpeak_3942	chr5	3522159	3522321	3' UTR	NM_009873, exon 8 of 8)	Fam133b	protein-coding
commonpeak_279	chr11	106054855	106055018	3' UTR	NM_027946, exon 7 of 7)	Taco1	protein-coding
commonpeak_1592	chr15	31459016	31459119	3' UTR	NM_172606, exon 26 of 26)	Ropn1l	protein-coding
commonpeak_4906	chr8	91053420	91053446	3' UTR	NM_001310530, exon 38 of 38)	Rbl2	protein-coding
commonpeak_3251	chr3	65554795	65554870	3' UTR	NM_178892, exon 6 of 6)	4931440P22Rik	ncRNA
commonpeak_2878	chr2	25285436	25285535	3' UTR	NM_175300, exon 13 of 13)	Tmem210	protein-coding
commonpeak_1379	chr14	16311162	16311261	3' UTR	NM_021504, exon 12 of 12)	Top2b	protein-coding
commonpeak_2327	chr18	35254517	35254590	3' UTR	NM_009818, exon 18 of 18)	Lrrtm2	protein-coding
commonpeak_658	chr11	77716139	77716140	3' UTR	NM_001024205, exon 4 of 4)	Cryba1	protein-coding
commonpeak_3801	chr5	124373317	124373416	3' UTR	NM_001359979, exon 32 of 32)	Cdk2ap1	protein-coding
commonpeak_5141	chr9	6377840	6377899	3' UTR	NM_027924, exon 7 of 7)	Ddi1	protein-coding
commonpeak_4997	chr9	13844227	13844326	3' UTR	NM_176836, exon 10 of 10)	Fam76b	protein-coding
commonpeak_521	chr1	155278267	155278275	3' UTR	NM_011273, exon 15 of 15)	BC034090	protein-coding
commonpeak_3936	chr5	34632046	34632081	3' UTR	NM_001331086, exon 17 of 17)	Mfsd10	protein-coding
commonpeak_4373	chr7	110143011	110143097	3' UTR	NM_009516, exon 11 of 11)	Wee1	protein-coding
commonpeak_1204	chr13	48879785	48879867	3' UTR	NM_001033268, exon 18 of 18)	Phf2	protein-coding
commonpeak_4414	chr7	121767687	121767712	3' UTR	NM_011326, exon 13 of 13)	Scnn1g	protein-coding
commonpeak_2625	chr19	9018606	9018702	3' UTR	NM_009643, exon 5 of 5)	Ahnak	protein-coding
commonpeak_2197	chr17	64281532	64281644	3' UTR	NM_001025309, exon 10 of 10)	Pja2	protein-coding
commonpeak_1027	chr12	83681740	83681764	3' UTR	NM_027349, exon 19 of 19)	Psen1	protein-coding
commonpeak_2895	chr2	28462092	28462119	3' UTR	NM_027040, exon 3 of 3)	1700007K13Rik	protein-coding
commonpeak_1253	chr13	64193143	64193242	3' UTR	NM_172587, exon 14 of 14)	Habp4	protein-coding
commonpeak_3412	chr4	123935742	123935829	3' UTR	NM_017475, exon 7 of 7)	Rragc	protein-coding
commonpeak_3146	chr3	142793359	142793549	3' UTR	NM_178654, exon 22 of 22)	Gtf2b	protein-coding
commonpeak_214	chr10	83595551	83595637	3' UTR	NM_001033375, exon 33 of 33)	Washc4	protein-coding
commonpeak_2057	chr17	22286051	22286080	3' UTR	NM_001357992, exon 6 of 6)	Gm7072	protein-coding
commonpeak_1871	chr16	30067605	30067703	3' UTR	NM_008235, exon 4 of 4)	Hes1	protein-coding
commonpeak_30	chr10	121752030	121752129	3' UTR	NM_173022, exon 3 of 3)	BC048403	protein-coding
commonpeak_5363	chrX	169312068	169312162	3' UTR	NM_001331050, exon 7 of 7)	Hccs	protein-coding
commonpeak_3337	chr3	98431218	98431230	3' UTR	NM_172863, exon 3 of 3)	Hsd3b4	protein-coding
commonpeak_2286	chr18	10560559	10560610	3' UTR	NM_001083628, exon 33 of 33)	Esco1	protein-coding
commonpeak_4530	chr7	35772515	35772557	3' UTR	NM_177739, exon 7 of 7)	Dpy19l3	protein-coding
commonpeak_2696	chr2	125737217	125737293	3' UTR	NM_177608, exon 18 of 18)	Shc4	protein-coding
commonpeak_4995	chr9	13708979	13709039	3' UTR	NM_001013813, exon 4 of 4)	Mtmr2	protein-coding
commonpeak_1914	chr16	3865416	3865514	3' UTR	NM_001033159, exon 3 of 3)	Zfp597	protein-coding
commonpeak_2015	chr16	96156648	96156793	3' UTR	NM_207301, exon 5 of 5)	Wrb	protein-coding
commonpeak_5080	chr9	46223469	46223524	3' UTR	NM_027498, exon 25 of 25)	Apoa1	protein-coding
commonpeak_4985	chr9	122947726	122947825	3' UTR	NM_025419, exon 3 of 3)	1110059G10Rik	protein-coding
commonpeak_3923	chr5	32491537	32491699	3' UTR	NM_172707, exon 8 of 8)	Ppp1cb	protein-coding
commonpeak_105	chr10	40036465	40036539	3' UTR	NM_001114332, exon 6 of 6)	Mfsd4b1	protein-coding
commonpeak_3237	chr3	60629198	60629295	3' UTR	NM_001253711, exon 8 of 8)	Mbnl1	protein-coding
commonpeak_3155	chr3	14661659	14661746	3' UTR	NM_024495, exon 7 of 7)	Car13	protein-coding
commonpeak_1493	chr14	61366878	61366895	3' UTR	NM_008466, exon 17 of 17)	Ebpl	protein-coding
commonpeak_429	chr1	135832771	135832870	3' UTR	NM_133664, exon 10 of 10)	Tnnt2	protein-coding
commonpeak_4445	chr7	129635624	129635644	3' UTR	NM_172255, exon 29 of 29)	Wdr11	protein-coding
commonpeak_3681	chr4	94500244	94500330	3' UTR	NM_026368, exon 6 of 6)	Caap1	protein-coding
commonpeak_618	chr1	172001407	172001501	3' UTR	NM_033509, exon 8 of 8)	Vangl2	protein-coding
commonpeak_1141	chr13	23353696	23353760	3' UTR	NM_001286155, exon 5 of 5)	Zfp322a	protein-coding
commonpeak_2096	chr17	32197113	32197141	3' UTR	NM_001286630, exon 20 of 20)	Ephx3	protein-coding
commonpeak_5171	chr9	70779943	70780043	3' UTR	NM_007399, exon 16 of 16)	Adam10	protein-coding
commonpeak_994	chr12	73945739	73945883	3' UTR	NM_001313919, exon 15 of 15)	Snapc1	protein-coding
commonpeak_2200	chr17	65580465	65580580	3' UTR	NM_013933, exon 6 of 6)	Vapa	protein-coding
commonpeak_3062	chr3	102771343	102771442	3' UTR	NM_001243132, exon 8 of 8)	Tshb	protein-coding
commonpeak_1275	chr1	36792677	36792685	3' UTR	NM_018872, exon 41 of 41)	Zap70	protein-coding
commonpeak_553	chr11	61777059	61777097	3' UTR	NM_013881, exon 27 of 27)	Prpsap2	protein-coding
commonpeak_5198	chr9	7934252	7934266	3' UTR	NM_009534, exon 8 of 8)	Birc3	protein-coding
commonpeak_2199	chr17	6436020	6436140	3' UTR	NM_009342, exon 5 of 5)	Dynlt1b	protein-coding
commonpeak_4707	chr8	123952637	123952661	3' UTR	NM_019552, exon 13 of 13)	Nup133	protein-coding
commonpeak_2935	chr2	44987161	44987195	3' UTR	NM_015753, exon 10 of 10)	Mir5129	ncRNA
commonpeak_4	chr10	10546166	10546189	3' UTR	NM_026405, exon 3 of 3)	Rab32	protein-coding
commonpeak_1930	chr16	45963509	45963586	3' UTR	NM_001134480, exon 4 of 4)	Gm15638	ncRNA
commonpeak_190	chr10	79910189	79910501	3' UTR	NM_177994, exon 8 of 8)	Med16	protein-coding
commonpeak_2537	chr19	37421402	37421501	3' UTR	NM_010615, exon 22 of 22)	Hhex	protein-coding
commonpeak_4664	chr8	109862858	109862957	3' UTR	NM_001301211, exon 23 of 23)	Phlpp2	protein-coding
commonpeak_778	chr11	94541398	94541430	3' UTR	NM_001013381, exon 9 of 9)	Rsad1	protein-coding
commonpeak_3055	chr3	100565780	100565854	3' UTR	NM_010763, exon 13 of 13)	Tent5c	protein-coding
commonpeak_3738	chr5	113843945	113844150	3' UTR	NM_011779, exon 11 of 11)	Selplg	protein-coding
commonpeak_1271	chr13	67705568	67705648	3' UTR	NM_145622, exon 4 of 4)	Zfp738	protein-coding
commonpeak_4816	chr8	54521855	54521936	3' UTR	NM_029701, exon 5 of 5)	Spcs3	protein-coding
commonpeak_1422	chr14	31171351	31171449	3' UTR	NM_022656, exon 21 of 21)	Stab1	protein-coding
commonpeak_928	chr12	51743939	51744077	3' UTR	NM_144788, exon 43 of 43)	Strn3	protein-coding
commonpeak_11	chr10	11295946	11295995	3' UTR	NM_027968, exon 3 of 3)	Fbxo30	protein-coding
commonpeak_3854	chr5	143252597	143252674	3' UTR	NM_017467, exon 7 of 7)	Zfp316	protein-coding
commonpeak_3125	chr3	131322504	131322562	3' UTR	NM_028943, exon 6 of 6)	Cyp2u1	protein-coding
commonpeak_2085	chr17	26699225	26699304	3' UTR	NM_025272, exon 4 of 4)	Crebrf	protein-coding
commonpeak_2750	chr2	15076716	15076720	3' UTR	NM_029466, exon 6 of 6)	Arl5b	protein-coding
commonpeak_2409	chr18	66059490	66059589	3' UTR	NM_178793, exon 11 of 11)	Lman1	protein-coding
commonpeak_3193	chr3	32340567	32340662	3' UTR	NM_009517, exon 6 of 6)	4930429B21Rik	ncRNA
commonpeak_4442	chr7	12907332	12907384	3' UTR	NM_001290442, exon 2 of 2)	Zscan22	protein-coding
commonpeak_1077	chr13	100779421	100779520	3' UTR	NM_172301, exon 9 of 9)	Cenph	protein-coding
commonpeak_2503	chr19	29960011	29960072	3' UTR	NM_001360725, exon 9 of 9)	Il33	protein-coding
commonpeak_4309	chr6	98020935	98021010	3' UTR	NM_001178049, exon 10 of 10)	Mitf	protein-coding
commonpeak_682	chr11	80265971	80266018	3' UTR	NM_001163354, exon 20 of 20)	Rhbdl3	protein-coding
commonpeak_4210	chr6	4758837	4758853	3' UTR	NM_130877, exon 2 of 2)	Peg10	protein-coding
commonpeak_2660	chr2	112412822	112412912	3' UTR	NM_024254, exon 10 of 10)	Katnbl1	protein-coding
commonpeak_1012	chr12	80107865	80107976	3' UTR	NM_007564, exon 2 of 2)	Zfp36l1	protein-coding
commonpeak_351	chr1	119548866	119548892	3' UTR	NM_145506, exon 25 of 25)	3830432H09Rik	ncRNA
commonpeak_24	chr10	117814672	117814784	3' UTR	NM_024457, exon 8 of 8)	Nup107	protein-coding
commonpeak_64	chr10	18533374	18533505	3' UTR	NM_001163592, exon 8 of 8)	Hebp2	protein-coding
commonpeak_3159	chr3	152184187	152184309	3' UTR	NM_027287, exon 4 of 4)	Dnajb4	protein-coding
commonpeak_647	chr1	176735156	176735255	3' UTR	NM_001368872, exon 18 of 18)	Mir350	ncRNA
commonpeak_2807	chr2	164596983	164597082	3' UTR	NM_001276432, exon 7 of 7)	Eppin	protein-coding
commonpeak_4971	chr9	116575994	116576093	3' UTR	NM_001172122, exon 14 of 14)	Gm4668	ncRNA
commonpeak_4886	chr8	85260559	85260702	3' UTR	NM_022997, exon 17 of 17)	Olfr371	protein-coding
commonpeak_5452	chrX	96168200	96168367	3' UTR	NM_010833, exon 13 of 13)	F630028O10Rik	ncRNA
commonpeak_2835	chr2	175654475	175654563	3' UTR	NM_001100416, exon 5 of 5).3	Gm14432	protein-coding
commonpeak_4686	chr8	119508549	119508648	3' UTR	NM_001167910, exon 23 of 23)	Slc38a8	protein-coding
commonpeak_1866	chr16	26358191	26358473	3' UTR	NM_016674, exon 4 of 4)	Cldn1	protein-coding
commonpeak_4191	chr6	39139233	39139284	3' UTR	NM_001033430, exon 20 of 20)	4930599N23Rik	ncRNA
commonpeak_569	chr11	6405347	6405356	3' UTR	NM_028601, exon 19 of 19)	Mir7651	ncRNA
commonpeak_2710	chr2	128131243	128131337	3' UTR	NM_001291016, exon 4 of 4)	Bcl2l11	protein-coding
commonpeak_3887	chr5	20703781	20703829	3' UTR	NM_001170745, exon 21 of 21)	Phtf2	protein-coding
commonpeak_2173	chr17	5343097	5343261	3' UTR	NM_001085355, exon 20 of 20)	Ldhal6b	protein-coding
commonpeak_901	chr12	4248159	4248266	3' UTR	NM_010881, exon 23 of 23)	Ptrhd1	protein-coding
commonpeak_3191	chr3	31050378	31050473	3' UTR	NM_008857, exon 18 of 18)	Mir7008	ncRNA
commonpeak_2965	chr2	60293251	60293306	3' UTR	NM_013825, exon 35 of 35)	Cd302	protein-coding
commonpeak_2290	chr18	10814229	10814328	3' UTR	NM_144860, exon 21 of 21)	Mir1a-2	ncRNA
commonpeak_2541	chr1	93820140	93820217	3' UTR	NM_025454, exon 8 of 8)	D2hgdh	protein-coding
commonpeak_5327	chrX	142852512	142852521	3' UTR	NM_019496, exon 6 of 6)	Mir652	ncRNA
commonpeak_5186	chr9	7818467	7818499	3' UTR	NM_007465, exon 8 of 8)	Birc2	protein-coding
commonpeak_770	chr1	191910302	191910381	3' UTR	NM_009579, exon 2 of 2)	1700034H15Rik	ncRNA
commonpeak_1664	chr15	58094488	58094583	3' UTR	NM_027435, exon 28 of 28)	Zhx1	protein-coding
commonpeak_2277	chr17	8981774	8981949	3' UTR	NM_001347321, exon 22 of 22)	1700010I14Rik	protein-coding
commonpeak_621	chr11	72312027	72312072	3' UTR	NM_001291153, exon 4 of 4)	Fbxo39	protein-coding
commonpeak_3857	chr5	143505611	143505677	3' UTR	NM_001347530, exon 7 of 7)	Rac1	protein-coding
commonpeak_1709	chr15	77760674	77760807	3' UTR	NM_022410, exon 41 of 41)	Apol8	protein-coding
commonpeak_5	chr10	108277806	108277813	3' UTR	NM_001368736, exon 25 of 25)	Pawr	protein-coding
commonpeak_3277	chr3	85660459	85660472	3' UTR	NM_172682, exon 12 of 12)	Fam160a1	protein-coding
commonpeak_4328	chr7	104262012	104262026	3' UTR	NM_030684, exon 8 of 8)	Trim34a	protein-coding
commonpeak_4144	chr6	17572021	17572111	3' UTR	NM_008591, exon 22 of 22)	Capza2	protein-coding
commonpeak_741	chr11	86695042	86695091	3' UTR	NM_001356393, exon 33 of 33)	Ptrh2	protein-coding
commonpeak_5251	chr9	99039541	99039580	3' UTR	NM_029094, exon 24 of 24)	Gm1123	protein-coding
commonpeak_414	chr11	32744831	32744944	3' UTR	NM_001271349, exon 12 of 12)	Smim23	protein-coding
commonpeak_5040	chr9	35184715	35184805	3' UTR	NM_054096, exon 7 of 7)	Dcps	protein-coding
commonpeak_3528	chr4	149715980	149716051	3' UTR	NM_001284270, exon 11 of 11)	Pik3cd	protein-coding
commonpeak_4308	chr6	97288271	97288368	3' UTR	NM_145148, exon 24 of 24)	Lmod3	protein-coding
commonpeak_1675	chr15	63930500	63930543	3' UTR	NM_144846, exon 12 of 12)	Gsdmcl-ps	pseudo
commonpeak_3746	chr5	114727685	114727759	3' UTR	NM_019834, exon 19 of 19)	Mir7028	ncRNA
commonpeak_2967	chr2	60599690	60599924	3' UTR	NM_021359, exon 15 of 15)	Pla2r1	protein-coding
commonpeak_5402	chrX	52272661	52272699	3' UTR	NM_016697, exon 8 of 8)	Mir6384	ncRNA
commonpeak_3230	chr3	58591030	58591052	3' UTR	NM_001040396, exon 6 of 6)	Selenot	protein-coding
commonpeak_2446	chr18	80212473	80212572	3' UTR	NM_001038608, exon 4 of 4)	Txnl4a	protein-coding
commonpeak_3930	chr5	33872985	33873039	3' UTR	NM_001177884, exon 9 of 9)	Mir7024	ncRNA
commonpeak_4829	chr8	64739851	64739909	3' UTR	NM_178633, exon 15 of 15)	Msmo1	protein-coding
commonpeak_5288	chrX	106127724	106127746	3' UTR	NM_009726, exon 23 of 23)	Tlr13	protein-coding
commonpeak_3188	chr3	28798477	28798528	3' UTR	NM_177586, exon 5 of 5)	Rpl22l1	protein-coding
commonpeak_2628	chr2	101699386	101699439	3' UTR	NM_001303273, exon 7 of 7)	Traf6	protein-coding
commonpeak_162	chr10	67887377	67887476	3' UTR	NM_178679, exon 5 of 5)	Zfp365	protein-coding
commonpeak_924	chr12	5044146	5044232	3' UTR	NM_001362349, exon 28 of 28)	Atad2b	protein-coding
commonpeak_2380	chr1	85849196	85849359	3' UTR	NM_001355046, exon 10 of 10)	Itm2c	protein-coding
commonpeak_597	chr1	170142239	170142315	3' UTR	NM_001305046, exon 10 of 10)	Uap1	protein-coding
commonpeak_99	chr10	37135915	37136154	3' UTR	NM_008538, exon 2 of 2)	Marcks	protein-coding
commonpeak_4532	chr7	37961418	37961512	3' UTR	NM_011274, exon 11 of 11)	Uri1	protein-coding
commonpeak_4240	chr6	57738886	57738985	3' UTR	NM_133737, exon 9 of 9)	Lancl2	protein-coding
commonpeak_2462	chr18	9315189	9315287	3' UTR	NM_026484, exon 10 of 10)	Gjd4	protein-coding
commonpeak_1904	chr16	37883723	37883820	3' UTR	NM_177093, exon 4 of 4)	Lrrc58	protein-coding
commonpeak_554	chr11	61777663	61777850	3' UTR	NM_013881, exon 27 of 27)	Prpsap2	protein-coding
commonpeak_1869	chr16	28827540	28827603	3' UTR	NM_177718, exon 2 of 2)	Fgf12	protein-coding
commonpeak_247	chr1	105754314	105754373	3' UTR	NM_029349, exon 28 of 28)	Tnfrsf11a	protein-coding
commonpeak_5407	chrX	52954666	52954688	3' UTR	NM_001290546, exon 9 of 9)	Hprt	protein-coding
commonpeak_885	chr12	35146855	35146926	3' UTR	NM_001014973, exon 26 of 26)	Mir680-3	ncRNA
commonpeak_5426	chrX	71822874	71822973	3' UTR	NM_001290781, exon 4 of 4)	Vma21	protein-coding
commonpeak_1286	chr13	73648994	73649065	3' UTR	NM_009354, exon 16 of 16)	Tert	protein-coding
commonpeak_650	chr11	76780739	76780849	3' UTR	NM_007754, exon 21 of 21)	Gosr1	protein-coding
commonpeak_333	chr11	120345957	120346201	3' UTR	NM_001313923, exon 7 of 7)	Mir6935	ncRNA
commonpeak_5399	chrX	50891357	50891545	3' UTR	NM_133729, exon 12 of 12)	Stk26	protein-coding
commonpeak_4480	chr7	143637042	143637075	3' UTR	NM_001311145, exon 6 of 6)	E230032D23Rik	ncRNA
commonpeak_3985	chr5	57728614	57728710	3' UTR	NM_018764, exon 2 of 2)	Pcdh7	protein-coding
commonpeak_538	chr11	59462364	59462381	3' UTR	NM_178417, exon 4 of 4)	Zfp867	protein-coding
commonpeak_1216	chr13	54107603	54107620	3' UTR	NM_027324, exon 11 of 11)	Sfxn1	protein-coding
commonpeak_3932	chr5	34176906	34176912	3' UTR	NM_010753, exon 6 of 6)	Poln	protein-coding
commonpeak_1539	chr14	79580831	79580904	3' UTR	NM_007920, exon 9 of 9)	Sugt1	protein-coding
commonpeak_1361	chr14	105108169	105108208	3' UTR	NM_001368685, exon 22 of 22)	Rbm26	protein-coding
commonpeak_4889	chr8	85538904	85538911	3' UTR	NM_019794, exon 9 of 9)	Dnaja2	protein-coding
commonpeak_3359	chr4	109453175	109453346	3' UTR	NM_013876, exon 3 of 3)	Rnf11	protein-coding
commonpeak_1403	chr14	25665284	25665403	3' UTR	NM_001310666, exon 24 of 24)	Ppif	protein-coding
commonpeak_1136	chr13	17989052	17989109	3' UTR	NM_025904, exon 3 of 3)	Yae1d1	protein-coding
commonpeak_2478	chr19	18651871	18651970	3' UTR	NM_145497, exon 9 of 9)	Carnmt1	protein-coding
commonpeak_3492	chr4	143268096	143268142	3' UTR	NM_010329, exon 6 of 6)	Pdpn	protein-coding
commonpeak_806	chr1	20936270	20936351	3' UTR	NM_001355122, exon 3 of 3)	Efhc1	protein-coding
commonpeak_4843	chr8	69765046	69765150	3' UTR	NM_177899, exon 4 of 4)	Zfp866	protein-coding
commonpeak_1597	chr15	32690250	32690439	3' UTR	NM_009154, exon 23 of 23)	Gm41289	ncRNA
commonpeak_5142	chr9	6377903	6377940	3' UTR	NM_027924, exon 7 of 7)	Ddi1	protein-coding
commonpeak_4966	chr9	114586299	114586299	3' UTR	NM_153585, exon 20 of 20)	Trim71	protein-coding
commonpeak_3065	chr3	103064427	103064518	3' UTR	NM_010937, exon 7 of 7)	Nras	protein-coding
commonpeak_2900	chr2	29182192	29182197	3' UTR	NM_198033, exon 26 of 26)	Setx	protein-coding
commonpeak_3043	chr2	91512618	91512699	3' UTR	NM_172668, exon 38 of 38)	Ckap5	protein-coding
commonpeak_3099	chr3	113605613	113605696	3' UTR	NM_001287015, exon 15 of 15)	Rnpc3	protein-coding
commonpeak_3243	chr3	63696824	63696873	3' UTR	NM_001177732, exon 24 of 24)
commonpeak_632	chr11	72924835	72924966	3' UTR	NM_001045536, exon 55 of 55)	Atp2a3	protein-coding
commonpeak_1408	chr14	26656472	26656504	3' UTR	NM_007479, exon 6 of 6)	Mir7672	ncRNA
commonpeak_4730	chr8	13256839	13256859	3' UTR	NM_001042650, exon 5 of 5)	Adprhl1	protein-coding
commonpeak_4507	chr7	27751198	27751265	3' UTR	NM_029531, exon 5 of 5)	Gm10046	ncRNA
commonpeak_1898	chr16	36035798	36035897	3' UTR	NM_008465, exon 14 of 14)	Wdr5b	protein-coding
commonpeak_1329	chr13	96414668	96414864	3' UTR	NM_026173, exon 13 of 13)	Poc5	protein-coding
commonpeak_823	chr12	108815852	108816085	3' UTR	NM_009537, exon 5 of 5)	Slc25a29	protein-coding
commonpeak_1779	chr15	98041533	98041541	3' UTR	NM_144851, exon 18 of 18)	Col2a1	protein-coding
commonpeak_2079	chr17	26081989	26082119	3' UTR	NM_011933, exon 9 of 9)	Decr2	protein-coding
commonpeak_4372	chr7	110095177	110095219	3' UTR	NM_009281, exon 16 of 16)	Wee1	protein-coding
commonpeak_2386	chr18	6026432	6026574	3' UTR	NM_029277, exon 18 of 18)	Arhgap12	protein-coding
commonpeak_3602	chr4	45033185	45033225	3' UTR	NM_001285800, exon 14 of 14)	Polr1e	protein-coding
commonpeak_2805	chr2	164018022	164018141	3' UTR	NM_018753, exon 6 of 6)	Pabpc1l	protein-coding
commonpeak_1800	chr1	60477755	60477765	3' UTR	NM_198127, exon 9 of 9)	Abi2	protein-coding
commonpeak_4092	chr6	127128705	127128810	3' UTR	NM_009829, exon 5 of 5)	Tigar	protein-coding
commonpeak_2952	chr2	58133625	58133671	3' UTR	NM_139200, exon 8 of 8)	Cytip	protein-coding
commonpeak_4173	chr6	34773787	34773893	3' UTR	NM_145575, exon 12 of 12)	Agbl3	protein-coding
commonpeak_4922	chr9	100957789	100957884	3' UTR	NM_009282, exon 34 of 34)	Pccb	protein-coding
commonpeak_4857	chr8	71586124	71586223	3' UTR	NM_011977, exon 14 of 14)	Pgls	protein-coding
commonpeak_3258	chr3	69036632	69036813	3' UTR	NM_025863, exon 3 of 3)	Trim59	protein-coding
commonpeak_2664	chr2	118125271	118125370	3' UTR	NM_001313914, exon 22 of 22)	Thbs1	protein-coding
commonpeak_5164	chr9	67995467	67995563	3' UTR	NM_177184, exon 85 of 85)	Gm20745	ncRNA
commonpeak_5140	chr9	6377535	6377634	3' UTR	NM_027924, exon 7 of 7)	Ddi1	protein-coding
commonpeak_3056	chr3	100566407	100566506	3' UTR	NM_010763, exon 13 of 13)	Tent5c	protein-coding
commonpeak_83	chr10	25169800	25169857	3' UTR	NM_001347460, exon 2 of 2)	Akap7	protein-coding
commonpeak_2749	chr2	15076548	15076647	3' UTR	NM_029466, exon 6 of 6)	Arl5b	protein-coding
commonpeak_4541	chr7	43471565	43471792	3' UTR	NM_001290316, exon 10 of 10)	Vsig10l	protein-coding
commonpeak_1570	chr15	12350517	12350546	3' UTR	NM_025673, exon 4 of 4)	Golph3	protein-coding
commonpeak_5159	chr9	66819021	66819096	3' UTR	NM_026674, exon 6 of 6)	Aph1c	protein-coding
commonpeak_116	chr10	41719324	41719384	3' UTR	NM_001243075, exon 10 of 10)	Ccdc162	protein-coding
commonpeak_4186	chr6	38510822	38510880	3' UTR	NM_177185, exon 17 of 17)	Mir7670	ncRNA
commonpeak_740	chr11	86694725	86694910	3' UTR	NM_001356393, exon 33 of 33)	Ptrh2	protein-coding
commonpeak_66	chr10	19860552	19860651	3' UTR	NM_001161825, exon 9 of 9)	Slc35d3	protein-coding
commonpeak_980	chr12	70466802	70466832	3' UTR	NM_028339, exon 8 of 8)	Tmx1	protein-coding
commonpeak_4206	chr6	4674553	4674587	3' UTR	NM_001130189, exon 11 of 11)	Sgce	protein-coding
commonpeak_2090	chr17	28837757	28837778	3' UTR	NM_001081315, exon 13 of 13)	Pnpla1	protein-coding
commonpeak_1034	chr12	85167337	85167436	3' UTR	NM_008827, exon 7 of 7)	Pgf	protein-coding
commonpeak_1813	chr16	11805066	11805170	3' UTR	NM_146067, exon 4 of 4)	4833415N18Rik	ncRNA
commonpeak_645	chr11	75764763	75764920	3' UTR	NM_009536, exon 6 of 6)	Gm12339	ncRNA
commonpeak_3572	chr4	32585144	32585218	3' UTR	NM_001109661, exon 5 of 5)	Bach2os	ncRNA
commonpeak_3928	chr5	33372985	33373140	3' UTR	NM_021500, exon 9 of 9)	Uvssa	protein-coding
commonpeak_3179	chr3	27097742	27097782	3' UTR	NM_001177626, exon 24 of 24)	Ect2	protein-coding
commonpeak_822	chr12	105838371	105838665	3' UTR	NM_011112, exon 22 of 22)	Papola	protein-coding
commonpeak_2191	chr17	6310647	6310765	3' UTR	NM_001166629, exon 5 of 5)	Dynlt1a	protein-coding
commonpeak_2711	chr2	128161510	128161581	3' UTR	NM_009754, exon 4 of 4)	Bcl2l11	protein-coding
commonpeak_5149	chr9	65358896	65358995	3' UTR	NM_016688, exon 5 of 5)	Ubap1l	protein-coding
commonpeak_2001	chr16	94129530	94129552	3' UTR	NM_001360045, exon 11 of 11)	Sim2	protein-coding
commonpeak_3057	chr3	100566906	100566955	3' UTR	NM_010763, exon 13 of 13)	Tent5c	protein-coding
commonpeak_1441	chr14	45375160	45375197	3' UTR	NM_019637, exon 11 of 11)	Gnpnat1	protein-coding
commonpeak_2262	chr17	85063558	85063626	3' UTR	NM_145984, exon 15 of 15)	Prepl	protein-coding
commonpeak_2642	chr2	104758324	104758381	3' UTR	NM_001123327, exon 12 of 12)	Depdc7	protein-coding
commonpeak_4032	chr5	90905539	90905599	3' UTR	NM_009140, exon 4 of 4)	Cxcl2	protein-coding
commonpeak_2483	chr19	21858061	21858241	3' UTR	NM_031997, exon 25 of 25)	Cemip2	protein-coding
commonpeak_3023	chr2	80353243	80353342	3' UTR	NM_024181, exon 23 of 23)	Dnajc10	protein-coding
commonpeak_3791	chr5	123453596	123453659	3' UTR	NM_133917, exon 17 of 17)	Il31	protein-coding
commonpeak_3466	chr4	135868560	135868658	3' UTR	NM_010178, exon 6 of 6)	Pnrc2	protein-coding
commonpeak_3019	chr2	76695758	76695880	3' UTR	NM_031256, exon 8 of 8)	Plekha3	protein-coding
commonpeak_1863	chr16	24979545	24979644	3' UTR	NM_001145954, exon 8 of 8)	A230028O05Rik	ncRNA
commonpeak_3966	chr5	43744863	43744929	3' UTR	NM_001159963, exon 11 of 11)	Fbxl5	protein-coding
commonpeak_4738	chr8	15000930	15001005	3' UTR	NM_001037736, exon 28 of 28)	Kbtbd11	protein-coding
commonpeak_4039	chr5	93275954	93276053	3' UTR	NM_007635, exon 8 of 8)	Ccng2	protein-coding
commonpeak_4377	chr7	111072364	111072791	3' UTR	NM_013507, exon 22 of 22)	Eif4g2	protein-coding
commonpeak_1429	chr14	34343787	34343827	3' UTR	NM_008133, exon 13 of 13)	Gm3219	pseudo
commonpeak_3081	chr3	105003641	105003758	3' UTR	NM_001163333, exon 6 of 6)	Wnt2b	protein-coding
commonpeak_1076	chr13	100699548	100699623	3' UTR	NM_009874, exon 12 of 12)	Ccdc125	protein-coding
commonpeak_5336	chrX	152610558	152610704	3' UTR	NM_001359161, exon 7 of 7)	Shroom2	protein-coding
commonpeak_5056	chr9	42965114	42965212	3' UTR	NM_027144, exon 41 of 41)	Grik4	protein-coding
commonpeak_3299	chr3	89783608	89783682	3' UTR	NM_027315, exon 13 of 13)	Ube2q1	protein-coding
commonpeak_3544	chr4	155156648	155156737	3' UTR	NM_011385, exon 7 of 7)	Ski	protein-coding
commonpeak_1852	chr16	20231491	20231590	3' UTR	NM_001145930, exon 31 of 31)	Map6d1	protein-coding
commonpeak_1259	chr1	36530416	36530515	3' UTR	NM_001310521, exon 9 of 9)	Ankrd23	protein-coding
commonpeak_2254	chr17	83479089	83479133	3' UTR	NM_199466, exon 21 of 21)	Cox7a2l	protein-coding
commonpeak_828	chr12	111538390	111538489	5' UTR	NM_178041, exon 2 of 12)	Eif5	protein-coding
commonpeak_1884	chr16	32079158	32079257	5' UTR	NM_177326, exon 1 of 15)	Pak2	protein-coding
commonpeak_1870	chr16	29579472	29579536	5' UTR	NM_001199177, exon 1 of 30)	Opa1	protein-coding
commonpeak_4726	chr8	13159255	13159384	5' UTR	NM_001317353, exon 1 of 9)	Lamp1	protein-coding
commonpeak_1092	chr13	111487687	111487757	5' UTR	NM_001361926, exon 2 of 11)	Gpbp1	protein-coding
commonpeak_662	chr1	178187797	178187831	5' UTR	NM_024282, exon 1 of 5)	Desi2	protein-coding
commonpeak_4842	chr8	69716558	69716623	5' UTR	NM_001359086, exon 1 of 6)	Zfp869	protein-coding
commonpeak_234	chr10	94514949	94515022	5' UTR	NM_172051, exon 1 of 4)	Tmcc3	protein-coding
commonpeak_4639	chr8	102784946	102785017	5' UTR	NM_009866, exon 1 of 13)	Cdh11	protein-coding
commonpeak_1924	chr16	4419883	4419949	5' UTR	NM_001291910, exon 1 of 12)	Adcy9	protein-coding
commonpeak_3029	chr2	83724575	83724811	5' UTR	NM_008402, exon 1 of 30)	Itgav	protein-coding
commonpeak_2301	chr18	24206194	24206194	5' UTR	NM_001361200, exon 1 of 13)	Galnt1	protein-coding
commonpeak_2856	chr2	181842351	181842418	5' UTR	NM_001291211, exon 3 of 7)	Pcmtd2	protein-coding
commonpeak_4846	chr8	69974124	69974217	5' UTR	NM_001113346, exon 1 of 13)	Gatad2a	protein-coding
commonpeak_1051	chr12	95778773	95778842	5' UTR	NM_201518, exon 2 of 2)	Flrt2	protein-coding
commonpeak_4398	chr7	114253959	114254058	5' UTR	NM_033370, exon 2 of 22)	Copb1	protein-coding
commonpeak_1804	chr16	10292373	10292472	5' UTR	NM_007929, exon 2 of 5)	Emp2	protein-coding
commonpeak_522	chr11	55485616	55485666	5' UTR	NM_013716, exon 2 of 12)	Gm12238	snoRNA
commonpeak_310	chr11	116204843	116204889	5' UTR	NM_027107, exon 2 of 4)	Acox1	protein-coding
commonpeak_4093	chr6	127150823	127150944	5' UTR	NM_009829, exon 1 of 5)	Ccnd2	protein-coding
commonpeak_2617	chr19	7483039	7483163	5' UTR	NM_053076, exon 1 of 7)	Rtn3	protein-coding
commonpeak_1580	chr1	52119925	52120024	5' UTR	NM_001205314, exon 2 of 25)	Stat1	protein-coding
commonpeak_2445	chr18	80142712	80142817	5' UTR	NM_175028, exon 2 of 4)	Adnp2	protein-coding
commonpeak_3811	chr5	129779055	129779163	5' UTR	NM_133900, exon 3 of 8)	Psph	protein-coding
commonpeak_3725	chr5	108694291	108694409	5' UTR	NM_054071, exon 1 of 7)	Fgfrl1	protein-coding
commonpeak_4360	chr7	106175049	106175170	5' UTR	NM_001243039, exon 3 of 4)	Gm18853	pseudo
commonpeak_1929	chr16	4594778	4594889	5' UTR	NM_031184, exon 1 of 7)	Glis2	protein-coding
commonpeak_4782	chr8	39006001	39006093	5' UTR	NM_001357306, exon 1 of 11)	Tusc3	protein-coding
commonpeak_2264	chr17	86168435	86168514	5' UTR	NM_011104, exon 1 of 15)	Prkce	protein-coding
commonpeak_476	chr11	50225452	50225637	5' UTR	NM_145926, exon 1 of 15)	Mgat4b	protein-coding
commonpeak_3312	chr3	95231832	95231964	5' UTR	NM_001038708, exon 2 of 5)	Cdc42se1	protein-coding
commonpeak_3472	chr4	136521311	136521422	5' UTR	NM_024452, exon 2 of 5)	Luzp1	protein-coding
commonpeak_693	chr1	182124810	182124909	5' UTR	NM_012058, exon 1 of 3)	Srp9	protein-coding
commonpeak_4585	chr7	67647563	67647714	5' UTR	NM_025905, exon 1 of 12)	Ttc23	protein-coding
commonpeak_4766	chr8	31111922	31112006	5' UTR	NM_001368375, exon 1 of 6)	Rnf122	protein-coding
commonpeak_3979	chr5	53998720	53998819	5' UTR	NM_054083, exon 1 of 12)	Stim2	protein-coding
commonpeak_4438	chr7	128523706	128523835	5' UTR	NM_013863, exon 1 of 4)	Bag3	protein-coding
commonpeak_4076	chr6	120038374	120038520	5' UTR	NM_001185020, exon 1 of 26)	Wnk1	protein-coding
commonpeak_2266	chr17	86754016	86754172	5' UTR	NM_010137, exon 1 of 16)	Epas1	protein-coding
commonpeak_4381	chr7	112225905	112225998	5' UTR	NM_177282, exon 1 of 20)	Mical2	protein-coding
commonpeak_5111	chr9	56090056	56090133	5' UTR	NM_011193, exon 1 of 15)	Pstpip1	protein-coding
commonpeak_2579	chr19	46761688	46761760	5' UTR	NM_001102471, exon 1 of 7)	Cnnm2	protein-coding
commonpeak_4550	chr7	45459680	45459782	5' UTR	NM_010240, exon 1 of 4)	Ftl1	protein-coding
commonpeak_1843	chr16	17891461	17891579	5' UTR	NM_010048, exon 1 of 10)	Dgcr2	protein-coding
commonpeak_4236	chr6	56789379	56789478	5' UTR	NM_001362212, exon 2 of 4)	Kbtbd2	protein-coding
commonpeak_3457	chr4	133261024	133261121	5' UTR	NM_031393, exon 2 of 15)	Sytl1	protein-coding
commonpeak_714	chr11	83850953	83851119	5' UTR	NM_001291268, exon 1 of 9)	Hnf1b	protein-coding
commonpeak_4522	chr7	31115176	31115237	5' UTR	NM_001110252, exon 1 of 14)	Hpn	protein-coding
commonpeak_2203	chr17	65948764	65948838	5' UTR	NM_023053, exon 2 of 5)	Twsg1	protein-coding
commonpeak_125	chr10	44286004	44286103	5' UTR	NM_001314013, exon 2 of 7)	Atg5	protein-coding
commonpeak_1434	chr14	36968561	36968654	5' UTR	NM_027045, exon 1 of 11)	Ccser2	protein-coding
commonpeak_4984	chr9	122862241	122862339	5' UTR	NM_001359935, exon 2 of 7)	Zfp445	protein-coding
commonpeak_5145	chr9	64961702	64961766	5' UTR	NM_175153, exon 2 of 13)	Ints14	protein-coding
commonpeak_217	chr10	86300612	86300792	5' UTR	NM_011595, exon 1 of 5)	Timp3	protein-coding
commonpeak_4487	chr7	143781775	143781798	5' UTR	NM_175534, exon 2 of 2)	Mrgpre	protein-coding
commonpeak_3751	chr5	115272599	115272691	5' UTR	NM_016698, exon 1 of 17)	Rnf10	protein-coding
commonpeak_360	chr11	20543366	20543465	5' UTR	NM_021372, exon 1 of 2)	Sertad2	protein-coding
commonpeak_785	chr11	95749240	95749242	5' UTR	NM_201609, exon 1 of 5)	Zfp652	protein-coding
commonpeak_2594	chr19	55314693	55314714	5' UTR	NM_001360595, exon 2 of 10)	Zdhhc6	protein-coding
commonpeak_1996	chr16	92696088	92696171	5' UTR	NM_009821, exon 1 of 5)	Runx1	protein-coding
commonpeak_5341	chrX	153498359	153498480	5' UTR	NM_018798, exon 1 of 1)	Ubqln2	protein-coding
commonpeak_4051	chr6	107530113	107530114	5' UTR	NM_008516, exon 1 of 2)	Lrrn1	protein-coding
commonpeak_3063	chr3	103029016	103029062	5' UTR	NM_001310693, exon 2 of 18)	Csde1	protein-coding
commonpeak_449	chr11	40692528	40692604	5' UTR	NM_134017, exon 1 of 7)	Mat2b	protein-coding
commonpeak_29	chr10	121584278	121584366	5' UTR	NM_019786, exon 2 of 21)	Tbk1	protein-coding
commonpeak_2902	chr2	29619868	29619921	5' UTR	NM_001362702, exon 1 of 25)	Rapgef1	protein-coding
commonpeak_3904	chr5	28317267	28317363	5' UTR	NM_028234, exon 1 of 19)	Rbm33	protein-coding
commonpeak_320	chr1	111864608	111864682	5' UTR	NM_001081316, exon 1 of 2)	Dsel	protein-coding
commonpeak_4514	chr7	28372336	28372435	5' UTR	NM_001083912, exon 1 of 19)	Plekhg2	protein-coding
commonpeak_1248	chr1	36244080	36244184	5' UTR	NM_198899, exon 1 of 41)	Uggt1	protein-coding
commonpeak_2894	chr2	28448790	28448799	5' UTR	NM_001368159, exon 3 of 4)	Ppp1r26	protein-coding
commonpeak_2403	chr18	64265388	64265408	5' UTR	NM_009182, exon 3 of 6)	St8sia3	protein-coding
commonpeak_2344	chr18	38418990	38419083	5' UTR	NM_001355749, exon 1 of 8)	Ndfip1	protein-coding
commonpeak_4457	chr7	133123299	133123398	5' UTR	NM_009980, exon 1 of 11)	Ctbp2	protein-coding
commonpeak_3816	chr5	134946678	134946852	5' UTR	NM_009903, exon 1 of 1)	Cldn4	protein-coding
commonpeak_2024	chr1	7120150	7120429	5' UTR	NM_183028, exon 2 of 6)	Pcmtd1	protein-coding
commonpeak_5188	chr9	7834509	7834606	5' UTR	NM_007465, exon 2 of 8)	Birc2	protein-coding
commonpeak_525	chr1	156051469	156051568	5' UTR	NM_001160180, exon 3 of 3)	Tor1aip2	protein-coding
commonpeak_3822	chr5	135934416	135934527	5' UTR	NM_018871, exon 1 of 2)	Ywhag	protein-coding
commonpeak_985	chr12	72536419	72536518	5' UTR	NM_026327, exon 1 of 11)	Pcnx4	protein-coding
commonpeak_3643	chr4	64020521	64020735	5' UTR	NM_001369212, exon 2 of 25)	Tnc	protein-coding
commonpeak_604	chr11	70654428	70654563	5' UTR	NM_011072, exon 1 of 3)	Pfn1	protein-coding
commonpeak_250	chr11	100320042	100320141	5' UTR	NM_011508, exon 1 of 4)	Eif1	protein-coding
commonpeak_2690	chr2	125123511	125123530	5' UTR	NM_010852, exon 1 of 16)	Myef2	protein-coding
commonpeak_4672	chr8	110755358	110755457	5' UTR	NM_001135100, exon 2 of 7)	Mtss2	protein-coding
commonpeak_5027	chr9	25150964	25151058	5' UTR	NM_020586, exon 1 of 8)	Herpud2	protein-coding
commonpeak_4521	chr7	30362373	30362574	5' UTR	NM_175478, exon 1 of 3)	Lrfn3	protein-coding
commonpeak_3489	chr4	141538290	141538389	5' UTR	NM_019763, exon 1 of 16)	Spen	protein-coding
commonpeak_3148	chr3	145649808	145649896	5' UTR	NM_010516, exon 1 of 5)	Ccn1	protein-coding
commonpeak_2798	chr2	162931571	162931667	5' UTR	NM_026499, exon 1 of 6)	Srsf6	protein-coding
commonpeak_1483	chr14	59201480	59201496	5' UTR	NM_001360610, exon 1 of 13)	Rcbtb1	protein-coding
commonpeak_4638	chr7	99382015	99382114	5' UTR	NM_001362166, exon 1 of 19)	Gdpd5	protein-coding
commonpeak_221	chr10	88379339	88379431	5' UTR	NM_001364707, exon 1 of 20)	Gnptab	protein-coding
commonpeak_1867	chr16	26371612	26371711	5' UTR	NM_016674, exon 1 of 4)	Cldn1	protein-coding
commonpeak_1711	chr15	7810147	7810200	5' UTR	NM_001301332, exon 1 of 3)	Gdnf	protein-coding
commonpeak_100	chr10	37138539	37138696	5' UTR	NM_008538, exon 1 of 2)	Marcks	protein-coding
commonpeak_1997	chr16	92697031	92697194	5' UTR	NM_009821, exon 1 of 5)	Runx1	protein-coding
commonpeak_4495	chr7	19221901	19221902	5' UTR	NM_175668, exon 2 of 2)	Opa3	protein-coding
commonpeak_3493	chr4	143299312	143299405	5' UTR	NM_010329, exon 1 of 6)	Pdpn	protein-coding
commonpeak_4552	chr7	45872912	45873012	5' UTR	NM_133950, exon 1 of 5)	Kdelr1	protein-coding
commonpeak_798	chr11	98774751	98774993	5' UTR	NM_145434, exon 1 of 8)	Nr1d1	protein-coding
commonpeak_405	chr11	31872113	31872203	5' UTR	NM_001290676, exon 1 of 9)	Cpeb4	protein-coding
commonpeak_1406	chr14	26638300	26638377	5' UTR	NM_007479, exon 1 of 6)	Arf4	protein-coding
commonpeak_355	chr11	19924634	19924662	5' UTR	NM_033523, exon 1 of 6)	Spred2	protein-coding
commonpeak_2359	chr18	47368657	47368796	5' UTR	NM_018744, exon 1 of 19)	Sema6a	protein-coding
commonpeak_1610	chr15	36608550	36608764	5' UTR	NM_008774, exon 1 of 15)	Pabpc1	protein-coding
commonpeak_688	chr1	181211729	181211831	5' UTR	NM_145514, exon 1 of 14)	Wdr26	protein-coding
commonpeak_4010	chr5	74195385	74195484	5' UTR	NM_026878, exon 1 of 4)	Rasl11b	protein-coding
commonpeak_483	chr11	50826446	50826542	5' UTR	NM_013922, exon 2 of 5)	Zfp354c	protein-coding
commonpeak_945	chr12	55155438	55155516	5' UTR	NM_001100109, exon 1 of 16).2	Srp54b	protein-coding
commonpeak_4105	chr6	134792469	134792546	5' UTR	NM_130447, exon 1 of 7)	Dusp16	protein-coding
commonpeak_3287	chr3	87141068	87141154	5' UTR	NM_130867, exon 2 of 16)	Kirrel	protein-coding
commonpeak_5207	chr9	85749133	85749233	5' UTR	NM_001081282, exon 1 of 29)	Ibtk	protein-coding
commonpeak_4673	chr8	110755566	110755650	5' UTR	NM_001135100, exon 2 of 7)	Mtss2	protein-coding
commonpeak_1794	chr1	60181652	60181708	5' UTR	NM_173444, exon 2 of 55)	Nbeal1	protein-coding
commonpeak_1229	chr13	55693207	55693274	5' UTR	NM_181278, exon 1 of 2)	B230219D22Rik	protein-coding
commonpeak_4973	chr9	117251897	117251956	5' UTR	NM_001172122, exon 1 of 14)	Rbms3	protein-coding
commonpeak_2068	chr17	23732328	23732447	5' UTR	NM_023058, exon 2 of 8)	Pkmyt1	protein-coding
commonpeak_1091	chr13	111487480	111487670	5' UTR	NM_001361926, exon 2 of 11)	Gpbp1	protein-coding
commonpeak_3646	chr4	66827689	66827719	5' UTR	NM_021297, exon 1 of 3)	Tlr4	protein-coding
commonpeak_412	chr1	132542730	132542827	5' UTR	NM_177129, exon 1 of 23)	Cntn2	protein-coding
commonpeak_3496	chr4	144893233	144893325	5' UTR	NM_001357275, exon 1 of 6)	Dhrs3	protein-coding
commonpeak_2830	chr2	174330196	174330290	5' UTR	NM_001364030, exon 1 of 11)	Gnas	protein-coding
commonpeak_2572	chr19	44294143	44294321	5' UTR	NM_009128, exon 1 of 6)	Scd2	protein-coding
commonpeak_1451	chr14	52237601	52237697	5' UTR	NM_201637, exon 2 of 38)	Chd8	protein-coding
commonpeak_3214	chr3	52104198	52104295	5' UTR	NM_001004176, exon 1 of 5)	Maml3	protein-coding
commonpeak_3048	chr2	93956777	93956876	5' UTR	NM_001145034, exon 1 of 1)	Gm13889	protein-coding
commonpeak_447	chr11	3985015	3985031	5' UTR	NM_016922, exon 2 of 4)	Gal3st1	protein-coding
commonpeak_3194	chr3	32513086	32513183	5' UTR	NM_001356625, exon 2 of 7)	Zfp639	protein-coding
commonpeak_1448	chr14	52097469	52097522	5' UTR	NM_001360183, exon 2 of 9)	Hnrnpc	protein-coding
commonpeak_5429	chrX	73869812	73869828	5' UTR	NM_008478, exon 2 of 29)	L1cam	protein-coding
commonpeak_5404	chrX	52912337	52912420	5' UTR	NM_001290546, exon 1 of 9)	Phf6	protein-coding
commonpeak_5137	chr9	63377693	63377768	5' UTR	NM_001364494, exon 1 of 21)	Map2k5	protein-coding
commonpeak_4050	chr6	107529877	107529976	5' UTR	NM_008516, exon 1 of 2)	Lrrn1	protein-coding
commonpeak_4375	chr7	111029057	111029154	5' UTR	NM_009431, exon 1 of 25)	Ctr9	protein-coding
commonpeak_110	chr10	41479334	41479421	5' UTR	NM_001358838, exon 4 of 23)	Mical1	protein-coding
commonpeak_3175	chr3	22076855	22076947	5' UTR	NM_030732, exon 1 of 16)	Tbl1xr1	protein-coding
commonpeak_5212	chr9	86572850	86572861	5' UTR	NM_001145969, exon 2 of 3)	Rwdd2a	protein-coding
commonpeak_510	chr1	153902917	153902953	5' UTR	NM_008131, exon 2 of 7)	Glul	protein-coding
commonpeak_313	chr11	116610369	116610474	5' UTR	NM_001167680, exon 2 of 19)	Rhbdf2	protein-coding
commonpeak_4307	chr6	97148012	97148057	5' UTR	NM_175313, exon 2 of 18)	Eogt	protein-coding
commonpeak_917	chr12	4817696	4817772	5' UTR	NM_025323, exon 1 of 4)	Sf3b6	protein-coding
commonpeak_2573	chr19	44407496	44407500	5' UTR	NM_009127, exon 1 of 6)	Scd1	protein-coding
commonpeak_1878	chr16	31274925	31275132	5' UTR	NM_025800, exon 1 of 6)	Ppp1r2	protein-coding
commonpeak_2953	chr2	5854770	5854885	5' UTR	NM_016918, exon 2 of 10)	Gm13199	ncRNA
commonpeak_4231	chr6	54329163	54329174	5' UTR	NM_030024, exon 2 of 2)	Prr15	protein-coding
commonpeak_1887	chr16	32278057	32278142	5' UTR	NM_027355, exon 1 of 6)	Rnf168	protein-coding
PeakID (cmd=annotatePeaks.pl WT_commonpeak.mm10.bed mm10)	Chr	Start	End	Annotation		Gene Name	Gene Type
commonpeak_4941	chr9	106858479	106858539	exon	NM_001015507, exon 14 of 23)	Rbm15b	protein-coding
commonpeak_4227	chr6	51457467	51457524	exon	NM_010903, exon 4 of 4)	Hnrnpa2b1	protein-coding
commonpeak_3384	chr4	116327729	116327781	exon	NM_008641, exon 8 of 29)	Pik3r3	protein-coding
commonpeak_475	chr11	50149670	50149749	exon	NM_001290760, exon 7 of 22)	Tbc1d9b	protein-coding
commonpeak_1533	chr14	7818107	7818206	exon	NM_134080, exon 1 of 46)	Flnb	protein-coding
commonpeak_3399	chr4	121061089	121061202	exon	NM_172700, exon 10 of 10)	Col9a2	protein-coding
commonpeak_1983	chr16	84978210	84978277	exon	NM_001198825, exon 13 of 16)	Gm10791	ncRNA
commonpeak_560	chr1	162534427	162534435	exon	NM_144877, exon 8 of 8)	Eef1aknmt	protein-coding
commonpeak_5016	chr9	21121653	21121714	exon	NM_001205312, exon 7 of 25)	Tyk2	protein-coding
commonpeak_2808	chr2	164894859	164894870	exon	NM_199027, exon 20 of 28)	Pcif1	protein-coding
commonpeak_2459	chr18	90590801	90590863	exon	NM_001362365, exon 4 of 4)	Gm45871	protein-coding
commonpeak_2212	chr17	66667599	66667698	exon	NM_001357625, exon 33 of 33)	1700016K05Rik	ncRNA
commonpeak_5178	chr9	74148764	74148811	exon	NM_001033500, exon 9 of 20)	Wdr72	protein-coding
commonpeak_3147	chr3	145128897	145128904	exon	NM_001162538, exon 7 of 17)	Odf2l	protein-coding
commonpeak_468	chr11	48986843	48986942	exon	NM_011579, exon 2 of 2)	Tgtp1	protein-coding
commonpeak_3105	chr3	117868787	117868877	exon	NM_001190156, exon 1 of 8)	Snx7	protein-coding
commonpeak_4193	chr6	39364550	39364632	exon	NM_001361619, exon 3 of 14)	Slc37a3	protein-coding
commonpeak_222	chr10	88778400	88778456	exon	NM_175158, exon 30 of 62)	Arl1	protein-coding
commonpeak_2889	chr2	26467844	26467912	exon	NM_008714, exon 26 of 34)	Mir6996	ncRNA
commonpeak_716	chr11	83943241	83943340	exon	NM_030096, exon 2 of 15)	Ddx52	protein-coding
commonpeak_3445	chr4	130753963	130754030	exon	NM_001159605, exon 12 of 20)	Snord85	snoRNA
commonpeak_2374	chr18	56489623	56489664	exon	NM_001360917, exon 10 of 14)	Mir1258	ncRNA
commonpeak_3595	chr4	43632691	43632790	exon	NM_001355466, exon 1 of 21)	Npr2	protein-coding
commonpeak_1177	chr13	38047231	38047314	exon	NM_024242, exon 6 of 17)	Riok1	protein-coding
commonpeak_1187	chr1	34270824	34270873	exon	NM_133833, exon 71 of 93)	Dst	protein-coding
commonpeak_3487	chr4	141246297	141246445	exon	NM_172520, exon 3 of 17)	Arhgef19	protein-coding
commonpeak_390	chr11	29198754	29198841	exon	NM_001363361, exon 8 of 16)	Ppp4r3b	protein-coding
commonpeak_2175	chr1	75423177	75423186	exon	NM_007463, exon 30 of 41)	Gmppa	protein-coding
commonpeak_3104	chr3	116880723	116880820	exon	NM_001113478, exon 4 of 17)	Frrs1	protein-coding
commonpeak_3792	chr5	123535224	123535312	exon	NM_029929, exon 10 of 13)	Diablo	protein-coding
commonpeak_1853	chr16	20287877	20287976	exon	NM_001005767, exon 5 of 10)	Parl	protein-coding
commonpeak_2296	chr18	20836768	20836918	exon	NM_001361188, exon 20 of 29)	Trappc8	protein-coding
commonpeak_1457	chr14	55595533	55595534	exon	NM_194346, exon 8 of 21)	Rnf31	protein-coding
commonpeak_811	chr12	100923250	100923288	exon	NM_026681, exon 26 of 30)	Gpr68	protein-coding
commonpeak_2041	chr17	17575318	17575420	exon	NM_172827, exon 3 of 18)	Lnpep	protein-coding
commonpeak_1144	chr13	23575870	23575991	exon	NM_178204, exon 1 of 1)	Hist1h3d	protein-coding
commonpeak_1735	chr15	8327088	8327131	exon	NM_027707, exon 24 of 47)	Nipbl	protein-coding
commonpeak_3218	chr3	55665679	55665778	exon	NM_030595, exon 49 of 58)	Mab21l1	protein-coding
commonpeak_4856	chr8	70914450	70914698	exon	NM_173013, exon 5 of 7)	Map1s	protein-coding
commonpeak_511	chr11	54493255	54493354	exon	NM_173753, exon 10 of 18)	Rapgef6	protein-coding
commonpeak_4860	chr8	71678986	71679055	exon	NM_010589, exon 4 of 25)	Jak3	protein-coding
commonpeak_1950	chr16	52189020	52189119	exon	NM_001033238, exon 16 of 18)	Cblb	protein-coding
commonpeak_1167	chr13	34894423	34894509	exon	NM_013830, exon 9 of 15)	Prpf4b	protein-coding
commonpeak_138	chr10	57517199	57517304	exon	NM_019760, exon 9 of 9)	Serinc1	protein-coding
commonpeak_193	chr10	80000928	80000931	exon	NM_001347081, exon 11 of 47)	Abca7	protein-coding
commonpeak_5289	chrX	107398840	107398907	exon	NM_008409, exon 4 of 6)	Itm2a	protein-coding
commonpeak_160	chr10	67240643	67240740	exon	NM_001242396, exon 17 of 25)	Nrbf2	protein-coding
commonpeak_630	chr11	72899495	72899594	exon	NM_001045536, exon 40 of 55)	Atp2a3	protein-coding
commonpeak_3532	chr4	149982521	149982778	exon	NM_001291004, exon 5 of 5)	H6pd	protein-coding
commonpeak_1999	chr16	93809311	93809321	exon	NM_001357118, exon 35 of 36)	2310043M15Rik	ncRNA
commonpeak_1936	chr1	64883275	64883365	exon	NM_001039493, exon 5 of 8)	Plekhm3	protein-coding
commonpeak_1250	chr1	36343300	36343357	exon	NM_001310513, exon 21 of 22)	Mir6898	ncRNA
commonpeak_4266	chr6	72600968	72601038	exon	NM_026159, exon 2 of 11)	Retsat	protein-coding
commonpeak_4113	chr6	13628797	13629093	exon	NM_175312, exon 5 of 5)	Tmem168	protein-coding
commonpeak_2180	chr17	56114012	56114073	exon	NM_001077348, exon 6 of 8)	Plin5	protein-coding
commonpeak_2438	chr18	78755666	78755698	exon	NM_053099, exon 6 of 6)	Slc14a2	protein-coding
commonpeak_178	chr10	76276650	76276690	exon	NM_001081419, exon 27 of 38)	S100b	protein-coding
commonpeak_2356	chr18	46524597	46524624	exon	NM_173423, exon 2 of 3)	Fem1c	protein-coding
commonpeak_4518	chr7	29934499	29934597	exon	NM_178384, exon 6 of 6)	Zfp74	protein-coding
commonpeak_151	chr10	59879647	59879746	exon	NM_019965, exon 1 of 9)	Dnajb12	protein-coding
commonpeak_1892	chr16	33726322	33726528	exon	NM_175256, exon 4 of 15)	Heg1	protein-coding
commonpeak_3511	chr4	147941813	147941879	exon	NM_029841, exon 1 of 3)	2510039O18Rik	protein-coding
commonpeak_2075	chr17	24970505	24970604	exon	NM_020608, exon 19 of 21)	Jpt2	protein-coding
commonpeak_1514	chr14	69663914	69664013	exon	NM_033325, exon 5 of 14)	Mir6950	ncRNA
commonpeak_3293	chr3	88886816	88887026	exon	NM_001242372, exon 16 of 33)	Msto1	protein-coding
commonpeak_4439	chr7	128524006	128524041	exon	NM_013863, exon 1 of 4)	Bag3	protein-coding
commonpeak_182	chr10	7762914	7762979	exon	NM_011835, exon 11 of 11)	Ginm1	protein-coding
commonpeak_1837	chr16	17359030	17359075	exon	NM_001001983, exon 11 of 55)	Serpind1	protein-coding
commonpeak_3635	chr4	59501399	59501505	exon	NM_144904, exon 6 of 15)	Ptbp3	protein-coding
commonpeak_35	chr10	123043010	123043100	exon	NM_153395, exon 6 of 34)	Mon2	protein-coding
commonpeak_4077	chr6	120216608	120216680	exon	NM_198884, exon 12 of 20)	Ninj2	protein-coding
commonpeak_516	chr11	54866465	54866522	exon	NM_008248, exon 1 of 3)	Hint1	protein-coding
commonpeak_1465	chr14	56678690	56678714	exon	NM_023773, exon 5 of 14)	Mphosph8	protein-coding
commonpeak_2812	chr2	165785564	165785641	exon	NM_001252585, exon 22 of 22)	Zmynd8	protein-coding
commonpeak_1825	chr16	14391312	14391411	exon	NM_008576, exon 3 of 31)	Abcc1	protein-coding
commonpeak_2633	chr2	103700735	103700905	exon	NM_178890, exon 4 of 17)	Nat10	protein-coding
commonpeak_2484	chr19	23259738	23259837	exon	NM_001252684, exon 6 of 25)	Smc5	protein-coding
commonpeak_2087	chr17	27634191	27634293	exon	NM_025963, exon 3 of 6)	Rps10	protein-coding
commonpeak_2506	chr19	30993139	30993178	exon	NM_011160, exon 4 of 18)	Gm6642	pseudo
commonpeak_5287	chrX	106101883	106101932	exon	NM_009726, exon 12 of 23)	Tlr13	protein-coding
commonpeak_5231	chr9	92271527	92271599	exon	NM_011636, exon 9 of 9)	Plscr2	protein-coding
commonpeak_2563	chr19	4222168	4222545	exon	NM_019952, exon 3 of 3)	Clcf1	protein-coding
commonpeak_5240	chr9	95871533	95871632	exon	NM_019864, exon 10 of 47)	1700065D16Rik	protein-coding
commonpeak_2797	chr2	161014264	161014339	exon	NM_173368, exon 15 of 37)	Chd6	protein-coding
commonpeak_1554	chr15	101201946	101202041	exon	NM_007395, exon 5 of 9)	Mir6962	ncRNA
commonpeak_1844	chr16	18226717	18226812	exon	NM_172151, exon 8 of 11)	Zdhhc8	protein-coding
commonpeak_385	chr11	29141657	29141748	exon	NM_027869, exon 13 of 28)	Pnpt1	protein-coding
commonpeak_1171	chr1	33734758	33734780	exon	NM_001159729, exon 5 of 8)	Rab23	protein-coding
commonpeak_1050	chr12	91809802	91809915	exon	NM_011344, exon 21 of 21)	Ston2	protein-coding
commonpeak_784	chr11	95384961	95385060	exon	NM_016752, exon 1 of 9)	Slc35b1	protein-coding
commonpeak_1399	chr14	24491881	24492008	exon	NM_011297, exon 3 of 6)	Rps24	protein-coding
commonpeak_3192	chr3	31097900	31097984	exon	NM_001271772, exon 4 of 9)	Skil	protein-coding
commonpeak_1079	chr13	101709703	101709748	exon	NM_001077495, exon 3 of 16)	Pik3r1	protein-coding
commonpeak_295	chr11	109653758	109653862	exon	NM_001313976, exon 2 of 11)	Prkar1a	protein-coding
commonpeak_4475	chr7	142385548	142385657	exon	NM_009983, exon 2 of 9)	Ctsd	protein-coding
commonpeak_1741	chr1	58470998	58471114	exon	NM_008765, exon 14 of 18)	Ppil3	protein-coding
commonpeak_4916	chr8	95888244	95888343	exon	NM_010325, exon 1 of 10)	Got2	protein-coding
commonpeak_3692	chr4	98358001	98358058	exon	NM_053157, exon 6 of 7)	Tm2d1	protein-coding
commonpeak_2918	chr2	34700816	34700879	exon	NM_001356441, exon 17 of 27)	Gapvd1	protein-coding
commonpeak_2202	chr17	65859037	65859106	exon	NM_001198949, exon 5 of 10)	Ralbp1	protein-coding
commonpeak_4470	chr7	141324123	141324199	exon	NM_016874, exon 2 of 12)	Deaf1	protein-coding
commonpeak_4765	chr8	26979826	26979888	exon	NM_001101502, exon 2 of 2)	Zfp703	protein-coding
commonpeak_1787	chr15	98933082	98933177	exon	NM_011654, exon 2 of 4)	Tuba1b	protein-coding
commonpeak_1777	chr15	97808113	97808144	exon	NM_001204279, exon 9 of 24)	Hdac7	protein-coding
commonpeak_3441	chr4	130265149	130265246	exon	NM_172702, exon 2 of 10)	Serinc2	protein-coding
commonpeak_4914	chr8	95736391	95736492	exon	NM_178078, exon 35 of 49)	Mir7073	ncRNA
commonpeak_319	chr1	111862714	111862788	exon	NM_001081316, exon 2 of 2)	Dsel	protein-coding
commonpeak_731	chr11	85210040	85210104	exon	NM_025825, exon 5 of 13)	Appbp2	protein-coding
commonpeak_4887	chr8	85263496	85263589	exon	NM_022997, exon 15 of 17)	Olfr371	protein-coding
commonpeak_4515	chr7	28459120	28459173	exon	NM_001141921, exon 4 of 5)	Lrfn1	protein-coding
commonpeak_512	chr11	54500490	54500555	exon	NM_173753, exon 13 of 18)	Rapgef6	protein-coding
commonpeak_3687	chr4	94965221	94965351	exon	NM_177239, exon 8 of 20)	Mysm1	protein-coding
commonpeak_1903	chr16	37094022	37094032	exon	NM_001159369, exon 24 of 25)	Polq	protein-coding
commonpeak_1366	chr14	118160053	118160091	exon	NM_021434, exon 7 of 9)	Gpr180	protein-coding
commonpeak_2888	chr2	26438723	26438737	exon	NM_153125, exon 2 of 30)	Sec16a	protein-coding
commonpeak_4771	chr8	33806797	33806870	exon	NM_019733, exon 6 of 9)	Smim18	protein-coding
commonpeak_4523	chr7	3296941	3297358	exon	NM_001093765, exon 3 of 3)	Myadm	protein-coding
commonpeak_3187	chr3	28666082	28666150	exon	NM_001163008, exon 30 of 31)	Slc2a2	protein-coding
commonpeak_2968	chr2	60605263	60605320	exon	NM_021359, exon 14 of 15)	Pla2r1	protein-coding
commonpeak_5191	chr9	7860643	7860732	exon	NM_007464, exon 2 of 9)	Birc3	protein-coding
commonpeak_3084	chr3	105731966	105732124	exon	NM_145541, exon 7 of 8)	Inka2	protein-coding
commonpeak_4117	chr6	142490386	142490551	exon	NM_001316322, exon 8 of 8)	Gys2	protein-coding
commonpeak_4339	chr7	105900015	105900116	exon	NM_029000, exon 4 of 4)	Gm18853	pseudo
commonpeak_1047	chr12	8922100	8922220	exon	NM_008640, exon 1 of 7)	Laptm4a	protein-coding
commonpeak_4648	chr8	105929698	105929698	exon	NM_173432, exon 3 of 3)	Ctrl	protein-coding
commonpeak_5084	chr9	50504308	50504362	exon	NM_029639, exon 4 of 4)	Plet1os	ncRNA
commonpeak_2067	chr17	23667568	23667568	exon	NM_153784, exon 8 of 10)	Hcfc1r1	protein-coding
commonpeak_4275	chr6	8214775	8214978	exon	NM_145374, exon 3 of 12)	Mios	protein-coding
commonpeak_4185	chr6	38490443	38490446	exon	NM_177185, exon 14 of 17)	Mir7670	ncRNA
commonpeak_1112	chr13	12395815	12395874	exon	NM_144835, exon 2 of 45)	Heatr1	protein-coding
commonpeak_1114	chr13	12415410	12415435	exon	NM_144835, exon 21 of 45)	Heatr1	protein-coding
commonpeak_3733	chr5	110719532	110719611	exon	NM_029337, exon 14 of 52)	Ep400	protein-coding
commonpeak_1327	chr1	39545030	39545127	exon	NM_028043, exon 7 of 7)	Snord89	snoRNA
commonpeak_4793	chr8	4304954	4305051	exon	NM_010485, exon 3 of 6)	Elavl1	protein-coding
commonpeak_4450	chr7	130936472	130936497	exon	NM_019564, exon 1 of 9)	Htra1	protein-coding
commonpeak_4616	chr7	89338501	89338656	exon	NM_028343, exon 1 of 15)	Tmem135	protein-coding
commonpeak_3031	chr2	83796043	83796134	exon	NM_008402, exon 25 of 30)	Fam171b	protein-coding
commonpeak_4018	chr5	76611654	76611687	exon	NM_199032, exon 11 of 26)	Cep135	protein-coding
commonpeak_4545	chr7	44991358	44991457	exon	NM_029410, exon 7 of 7)	Gm15545	ncRNA
commonpeak_3577	chr4	32711987	32711993	exon	NM_001081392, exon 38 of 102)	Mdn1	protein-coding
commonpeak_4641	chr8	104430486	104430551	exon	NM_001013380, exon 5 of 13)	Dync1li2	protein-coding
commonpeak_1681	chr15	6796175	6796262	exon	NM_030168, exon 38 of 38)	Osmr	protein-coding
commonpeak_5168	chr9	70035116	70035125	exon	NM_028087, exon 3 of 3)	Gcnt3	protein-coding
commonpeak_1469	chr14	56914063	56914112	exon	NM_029498, exon 6 of 25)	Zmym2	protein-coding
commonpeak_1672	chr15	59322834	59322920	exon	NM_009270, exon 4 of 11)	Sqle	protein-coding
commonpeak_5131	chr9	61913382	61913491	exon	NM_018853, exon 3 of 3)	Rplp1	protein-coding
commonpeak_4881	chr8	84913429	84913523	exon	NM_019945, exon 25 of 26)	Gm38426	ncRNA
commonpeak_2644	chr2	104780114	104780151	exon	NM_001123327, exon 4 of 12)	Qser1	protein-coding
commonpeak_4048	chr6	100804595	100804703	exon	NM_198612, exon 7 of 7)	Ppp4r2	protein-coding
commonpeak_3745	chr5	114455879	114455951	exon	NM_001306205, exon 9 of 11)	Mvk	protein-coding
commonpeak_2672	chr2	119426684	119426729	exon	NM_026574, exon 21 of 36)	Ino80	protein-coding
commonpeak_1461	chr14	56551997	56552096	exon	NM_001014996, exon 7 of 17)	Cenpj	protein-coding
commonpeak_556	chr11	61904814	61904880	exon	NM_019921, exon 6 of 15)	Akap10	protein-coding
commonpeak_970	chr12	65106342	65106374	exon	NM_178912, exon 14 of 23)	Fancm	protein-coding
commonpeak_2273	chr17	87720880	87720958	exon	NM_008628, exon 15 of 16)	Msh2	protein-coding
commonpeak_2528	chr19	36969889	36969958	exon	NM_001080706, exon 13 of 38)	Btaf1	protein-coding
commonpeak_341	chr11	121244567	121244666	exon	NM_026272, exon 4 of 11)	Narf	protein-coding
commonpeak_1002	chr12	76041962	76042045	exon	NM_001005510, exon 82 of 116)	Mir5101	ncRNA
commonpeak_1938	chr16	49007050	49007144	exon	NM_172616, exon 11 of 21)	Cip2a	protein-coding
commonpeak_2705	chr2	127043476	127043477	exon	NM_175550, exon 9 of 21)	Blvra	protein-coding
commonpeak_3959	chr5	3890867	3890966	exon	NM_001013023, exon 2 of 2)	Mterf1a	protein-coding
commonpeak_931	chr12	51888160	51888232	exon	NM_177171, exon 32 of 36)	Hectd1	protein-coding
commonpeak_4465	chr7	140032135	140032156	exon	NM_133755, exon 3 of 18)	Tubgcp2	protein-coding
commonpeak_3573	chr4	32639422	32639497	exon	NM_001122978, exon 7 of 11)	Mdn1	protein-coding
commonpeak_4831	chr8	64964204	64964239	exon	NM_028427, exon 4 of 6)	Tmem192	protein-coding
commonpeak_1724	chr15	8112247	8112346	exon	NM_133227, exon 2 of 35)	Nup155	protein-coding
commonpeak_352	chr1	119621896	119621993	exon	NM_001113416, exon 5 of 17)	Epb41l5	protein-coding
commonpeak_1303	chr13	76175169	76175265	exon	NM_001081352, exon 40 of 44)	Ttc37	protein-coding
commonpeak_1147	chr13	23745187	23745429	exon	NM_175653, exon 1 of 1)	Hist1h3c	protein-coding
commonpeak_3991	chr5	65040680	65040762	exon	NM_026667, exon 14 of 14)	Tmem156	protein-coding
commonpeak_4660	chr8	109833465	109833514	exon	NM_001301211, exon 9 of 23)	Snord71	snoRNA
commonpeak_2693	chr2	125389929	125389998	exon	NM_007993, exon 11 of 66)	Fbn1	protein-coding
commonpeak_861	chr12	24558322	24558366	exon	NM_020614, exon 15 of 15)	Grhl1	protein-coding
commonpeak_304	chr11	115418406	115418501	exon	NM_027862, exon 2 of 6)	Atp5h	protein-coding
commonpeak_2839	chr2	175750538	175750546	exon	NM_001177543, exon 5 of 5).2	Gm14432	protein-coding
commonpeak_1967	chr16	59475653	59475749	exon	NM_025910, exon 2 of 10)	Riox2	protein-coding
commonpeak_1738	chr15	8361826	8361838	exon	NM_027707, exon 7 of 47)	Nipbl	protein-coding
commonpeak_502	chr11	53411844	53411943	exon	NM_001363331, exon 19 of 20)	Mir6920	ncRNA
commonpeak_3455	chr4	133065711	133065897	exon	NM_146155, exon 6 of 7)	Ahdc1	protein-coding
commonpeak_4813	chr8	47526996	47527082	exon	NM_177240, exon 5 of 30)	Trappc11	protein-coding
commonpeak_2146	chr17	44102613	44102668	exon	NM_199016, exon 2 of 4)	Enpp4	protein-coding
commonpeak_2909	chr2	31994745	31994803	exon	NM_172268, exon 12 of 36)	Nup214	protein-coding
commonpeak_1563	chr15	103009744	103009836	exon	NM_010465, exon 1 of 2)	Hoxc6	protein-coding
commonpeak_4431	chr7	127773521	127773674	exon	NM_198424, exon 2 of 2)	Orai3	protein-coding
commonpeak_2208	chr17	66126198	66126277	exon	NM_001348292, exon 2 of 27)	Ddx11	protein-coding
commonpeak_2436	chr18	76299806	76299905	exon	NM_001252481, exon 8 of 11)	Smad2	protein-coding
commonpeak_2053	chr17	21587740	21587832	exon	NM_001002008, exon 6 of 6)	Zfp948	protein-coding
commonpeak_308	chr11	115928091	115928119	exon	NM_130454, exon 3 of 19)	Recql5	protein-coding
commonpeak_5125	chr9	59539722	59539799	exon	NM_010421, exon 1 of 14)	Hexa	protein-coding
commonpeak_46	chr10	127694551	127694626	exon	NM_173732, exon 7 of 7)	Myo1a	protein-coding
commonpeak_1363	chr14	105892968	105892995	exon	NM_011897, exon 2 of 2)	Spry2	protein-coding
commonpeak_4209	chr6	4754723	4754818	exon	NM_130877, exon 2 of 2)	Peg10	protein-coding
commonpeak_2283	chr18	10099317	10099402	exon	NM_009071, exon 18 of 33)	Usp14	protein-coding
commonpeak_1880	chr16	31743093	31743173	exon	NM_007862, exon 5 of 26)	Dlg1	protein-coding
commonpeak_2595	chr19	55931687	55931720	exon	NM_001331140, exon 14 of 14)	Tcf7l2	protein-coding
commonpeak_3838	chr5	139177915	139177954	exon	NM_001081265, exon 10 of 13)	Sun1	protein-coding
commonpeak_1788	chr15	98950577	98950780	exon	NM_011653, exon 4 of 4)	Tuba1a	protein-coding
commonpeak_5238	chr9	95694955	95694979	exon	NM_029620, exon 9 of 9)	Trpc1	protein-coding
commonpeak_3609	chr4	48458645	48458736	exon	NM_001355741, exon 8 of 15)	Tex10	protein-coding
commonpeak_2274	chr17	87985598	87985637	exon	NM_010830, exon 4 of 10)	Msh6	protein-coding
commonpeak_3715	chr5	105479977	105480126	exon	NM_001033550, exon 4 of 5)	Lrrc8c	protein-coding
commonpeak_4590	chr7	74359899	74359919	exon	NM_023908, exon 3 of 10)	Slco3a1	protein-coding
commonpeak_4653	chr8	106659567	106659665	exon	NM_009864, exon 9 of 16)	Tango6	protein-coding
commonpeak_2532	chr19	37277932	37278031	exon	NM_031156, exon 20 of 24)	4931408D14Rik	ncRNA
commonpeak_3657	chr4	81297314	81297372	exon	NM_001305284, exon 35 of 48)	Mpdz	protein-coding
commonpeak_574	chr11	64980566	64980662	exon	NM_023479, exon 4 of 25)	Elac2	protein-coding
commonpeak_3711	chr5	104436334	104436522	exon	NM_001204233, exon 1 of 6)	Spp1	protein-coding
commonpeak_5087	chr9	50866835	50866920	exon	NM_001286553, exon 7 of 17)	Ppp2r1b	protein-coding
commonpeak_2527	chr19	36876177	36876253	exon	NM_001163635, exon 18 of 27)	Tnks2	protein-coding
commonpeak_2597	chr19	5646919	5647020	exon	NM_009045, exon 11 of 11)	Rela	protein-coding
commonpeak_695	chr1	182279284	182279441	exon	NM_001360783, exon 2 of 3)	Degs1	protein-coding
commonpeak_4830	chr8	64759806	64759838	exon	NM_178633, exon 7 of 15)	Msmo1	protein-coding
commonpeak_2285	chr18	10116843	10116882	exon	NM_009071, exon 12 of 33)	Rock1	protein-coding
commonpeak_2706	chr2	127061833	127061867	exon	NM_175550, exon 18 of 21)	Blvra	protein-coding
commonpeak_3182	chr3	27468865	27468964	exon	NM_173182, exon 13 of 26)	Ghsr	protein-coding
commonpeak_3944	chr5	35605204	35605277	exon	NM_030721, exon 14 of 19)	4931431C16Rik	ncRNA
commonpeak_657	chr11	77692861	77692870	exon	NM_001024205, exon 2 of 4)	Nufip2	protein-coding
commonpeak_672	chr1	179755581	179755680	exon	NM_026375, exon 32 of 36)	Kif28	protein-coding
commonpeak_5375	chrX	36062272	36062370	exon	NM_001009947, exon 48 of 53)	Il13ra1	protein-coding
commonpeak_474	chr1	149829966	149830158	exon	NM_008869, exon 18 of 18)	Pla2g4a	protein-coding
commonpeak_4876	chr8	80800243	80800331	exon	NM_001301298, exon 2 of 11)	Smarca5	protein-coding
commonpeak_780	chr11	94670015	94670114	exon	NM_145828, exon 3 of 11)	Xylt2	protein-coding
commonpeak_299	chr11	114863486	114863663	exon	NM_147217, exon 2 of 4)	Gprc5c	protein-coding
commonpeak_2707	chr2	127063247	127063346	exon	NM_175550, exon 19 of 21)	Blvra	protein-coding
commonpeak_2168	chr1	75136718	75136817	exon	NM_001356264, exon 8 of 8)	Slc23a3	protein-coding
commonpeak_4819	chr8	54523266	54523377	exon	NM_029701, exon 5 of 5)	Spcs3	protein-coding
commonpeak_5146	chr9	64964405	64964501	exon	NM_175153, exon 3 of 13)	Ints14	protein-coding
commonpeak_2012	chr16	96021246	96021341	exon	NM_145125, exon 32 of 42)	Psmg1	protein-coding
commonpeak_2118	chr17	35010543	35010551	exon	NM_011690, exon 9 of 30)	Vwa7	protein-coding
commonpeak_2123	chr17	35835293	35835580	exon	NM_011655, exon 4 of 4)	Tubb5	protein-coding
commonpeak_1042	chr12	87356646	87356729	exon	NM_011479, exon 3 of 12)	Sptlc2	protein-coding
commonpeak_3383	chr4	115998502	115998601	exon	NM_010173, exon 15 of 15)	Faah	protein-coding
commonpeak_5180	chr9	75390335	75390375	exon	NM_015806, exon 5 of 6)	Mapk6	protein-coding
commonpeak_2681	chr2	120545855	120545937	exon	NM_011743, exon 3 of 22)	Zfp106	protein-coding
commonpeak_1078	chr13	100779683	100779716	exon	NM_172301, exon 9 of 9)	Cenph	protein-coding
commonpeak_607	chr1	170834899	170834950	exon	NM_001081304, exon 7 of 16)	Atf6	protein-coding
commonpeak_4437	chr7	128242174	128242188	exon	NM_146205, exon 4 of 6)	9130023H24Rik	protein-coding
commonpeak_3338	chr3	99216423	99216511	exon	NM_027462, exon 6 of 6)	Mir6481	ncRNA
commonpeak_4000	chr5	69571622	69571721	exon	NM_001310631, exon 15 of 15)	Guf1	protein-coding
commonpeak_968	chr12	65021577	65021676	exon	NM_001364325, exon 21 of 21)	Prpf39	protein-coding
commonpeak_4289	chr6	86956258	86956357	exon	NM_001040106, exon 11 of 21)	Nfu1	protein-coding
commonpeak_3354	chr4	108265886	108266046	exon	NM_001033634, exon 3 of 14)	Zyg11b	protein-coding
commonpeak_2782	chr2	157134929	157135023	exon	NM_001139520, exon 1 of 17)	Samhd1	protein-coding
commonpeak_2676	chr2	119780144	119780166	exon	NM_001163701, exon 5 of 25)	Rpap1	protein-coding
commonpeak_5400	chrX	52074614	52074713	exon	NM_008150, exon 3 of 9)	Gpc4	protein-coding
commonpeak_103	chr10	39825110	39825141	exon	NM_011264, exon 13 of 32)	Mfsd4b4	pseudo
commonpeak_3641	chr4	63544901	63545000	exon	NM_024173, exon 1 of 3)	Atp6v1g1	protein-coding
commonpeak_3245	chr3	63947629	63947666	exon	NM_001272035, exon 4 of 7)	Slc33a1	protein-coding
commonpeak_4319	chr7	101898559	101898591	exon	NM_001291353, exon 4 of 6)	Anapc15	protein-coding
commonpeak_4871	chr8	79672859	79673006	exon	NM_001256033, exon 21 of 21)	Otud4	protein-coding
commonpeak_2691	chr2	125249108	125249253	exon	NM_023595, exon 2 of 6)	Dut	protein-coding
commonpeak_411	chr11	3244001	3244091	exon	NM_023743, exon 19 of 19)	Drg1	protein-coding
commonpeak_107	chr10	40076743	40076900	exon	NM_028247, exon 3 of 3)	Mfsd4b1	protein-coding
commonpeak_242	chr1	10088044	10088142	exon	NM_026493, exon 13 of 30)	Cspp1	protein-coding
commonpeak_930	chr12	51782532	51782637	exon	NM_144788, exon 19 of 43)	Hectd1	protein-coding
commonpeak_2880	chr2	25503703	25503743	exon	NM_001356408, exon 6 of 9)	C8g	protein-coding
commonpeak_2671	chr2	119412526	119412612	exon	NM_026574, exon 26 of 36)	Chac1	protein-coding
commonpeak_2394	chr18	61199577	61199597	exon	NM_007885, exon 4 of 4)	Slc26a2	protein-coding
commonpeak_2919	chr2	34725116	34725260	exon	NM_001356441, exon 7 of 27)	Gapvd1	protein-coding
commonpeak_3971	chr5	45734198	45734273	exon	NM_172153, exon 7 of 7)	Gm3414	ncRNA
commonpeak_701	chr11	82981281	82981293	exon	NM_172796, exon 5 of 5)	Mir7679	ncRNA
commonpeak_431	chr11	35891537	35891612	exon	NM_170779, exon 6 of 23)	Rars	protein-coding
commonpeak_1440	chr14	45318420	45318506	exon	NM_015774, exon 1 of 16)	Ero1l	protein-coding
commonpeak_4712	chr8	126438870	126438923	exon	NM_001159907, exon 21 of 30)	Coa6	protein-coding
commonpeak_2463	chr18	9316560	9316590	exon	NM_026484, exon 10 of 10)	Gjd4	protein-coding
commonpeak_417	chr1	133272490	133272515	exon	NM_001160268, exon 8 of 23)	Gm19461	ncRNA
commonpeak_990	chr12	73123806	73123904	exon	NM_008612, exon 1 of 8)	Mnat1	protein-coding
commonpeak_2730	chr2	131274097	131274170	exon	NM_153501, exon 2 of 7)	Pank2	protein-coding
commonpeak_4489	chr7	144939592	144939723	exon	NM_007631, exon 1 of 5)	Ccnd1	protein-coding
commonpeak_3186	chr3	28596138	28596192	exon	NM_001163008, exon 14 of 31)	Slc2a2	protein-coding
commonpeak_3351	chr4	106406365	106406464	exon	NM_183225, exon 43 of 68)	Pcsk9	protein-coding
commonpeak_3788	chr5	123148392	123148428	exon	NM_001040398, exon 6 of 17)	Setd1b	protein-coding
commonpeak_2337	chr18	37690940	37691026	exon	NM_033575, exon 1 of 4)	Pcdhgb2	protein-coding
commonpeak_5208	chr9	86548267	86548302	exon	NM_177208, exon 35 of 39)	Pgm3	protein-coding
commonpeak_4780	chr8	3618580	3618670	exon	NM_026156, exon 3 of 19)	Xab2	protein-coding
commonpeak_1146	chr13	23738883	23738976	exon	NM_015786, exon 1 of 1)	Hist1h1c	protein-coding
commonpeak_1758	chr15	90227614	90227620	exon	NM_001033441, exon 3 of 3)	Mir7648	ncRNA
commonpeak_992	chr12	73284849	73285000	exon	NM_029580, exon 2 of 5)	Trmt5	protein-coding
commonpeak_5065	chr9	44348413	44348441	exon	NM_027889, exon 16 of 16)	Hmbs	protein-coding
commonpeak_3013	chr2	75856980	75857060	exon	NM_172666, exon 6 of 20)	Agps	protein-coding
commonpeak_3972	chr5	48281977	48282015	exon	NM_001291227, exon 34 of 39)	Mir218-1	ncRNA
commonpeak_4959	chr9	110313972	110313985	exon	NM_001081381, exon 4 of 7)	Elp6	protein-coding
commonpeak_2306	chr18	24634355	24634405	exon	NM_001360909, exon 19 of 21)	Mocos	protein-coding
commonpeak_4923	chr9	101148605	101148692	exon	NM_172144, exon 7 of 13)	Ppp2r3a	protein-coding
commonpeak_599	chr1	170211135	170211303	exon	NM_010633, exon 3 of 8)	Uhmk1	protein-coding
commonpeak_3223	chr3	57650139	57650166	exon	NM_175095, exon 4 of 5)	Commd2	protein-coding
commonpeak_3512	chr4	147945136	147945243	exon	NM_029841, exon 2 of 3)	2510039O18Rik	protein-coding
commonpeak_220	chr10	8733698	8733702	exon	NM_175155, exon 17 of 20)	Sash1	protein-coding
commonpeak_3420	chr4	126906087	126906110	exon	NM_001114399, exon 12 of 30)	Zmym4	protein-coding
commonpeak_4409	chr7	118490359	118490470	exon	NM_001033380, exon 1 of 1)	Itpripl2	protein-coding
commonpeak_3525	chr4	149238045	149238144	exon	NM_008441, exon 21 of 21)	Kif1b	protein-coding
commonpeak_329	chr11	11967626	11967739	exon	NM_010345, exon 4 of 17)	Grb10	protein-coding
commonpeak_2803	chr2	163636841	163636932	exon	NM_012032, exon 3 of 10)	0610039K10Rik	ncRNA
commonpeak_2195	chr17	63471483	63471581	exon	NM_015794, exon 4 of 9)	Fbxl17	protein-coding
commonpeak_671	chr11	79540317	79540419	exon	NM_010897, exon 39 of 58)	Evi2a	protein-coding
commonpeak_5121	chr9	58147435	58147530	exon	NM_001162475, exon 12 of 19)	Islr	protein-coding
commonpeak_2323	chr18	34373261	34373344	exon	NM_007874, exon 1 of 5)	Reep5	protein-coding
commonpeak_3040	chr2	90905820	90905875	exon	NM_001361372, exon 2 of 4)	Kbtbd4	protein-coding
commonpeak_4501	chr7	24619119	24619198	exon	NM_001102613, exon 6 of 15)	Phldb3	protein-coding
commonpeak_4938	chr9	106450037	106450136	exon	NM_029631, exon 2 of 4)	Abhd14b	protein-coding
commonpeak_3407	chr4	123399409	123399469	exon	NM_001199137, exon 55 of 93)	D830031N03Rik	protein-coding
commonpeak_4595	chr7	79694009	79694026	exon	NM_029835, exon 20 of 22)	Kif7	protein-coding
commonpeak_3072	chr3	103818809	103818852	exon	NM_001163553, exon 6 of 9)	Ap4b1	protein-coding
commonpeak_159	chr10	67220458	67220555	exon	NM_001242396, exon 7 of 25)	Jmjd1c	protein-coding
commonpeak_200	chr10	80791231	80791300	exon	NM_199322, exon 27 of 28)	Plekhj1	protein-coding
commonpeak_5455	chrY	1014574	1014695	exon	NM_012011, exon 6 of 12)	Eif2s3y	protein-coding
commonpeak_3618	chr4	52462745	52462891	exon	NM_001301412, exon 15 of 25)	Smc2	protein-coding
commonpeak_2205	chr17	65983895	65983994	exon	NM_001025572, exon 9 of 13)	Twsg1	protein-coding
commonpeak_1849	chr16	20171168	20171262	exon	NM_001145930, exon 8 of 31)	Mir684-1	ncRNA
commonpeak_2950	chr2	57357698	57357709	exon	NM_010274, exon 13 of 17)	Gpd2	protein-coding
commonpeak_1727	chr15	81610473	81610516	exon	NM_177821, exon 4 of 31)	Ep300	protein-coding
commonpeak_562	chr1	162697531	162697746	exon	NM_001081290, exon 19 of 35)	Myocos	protein-coding
commonpeak_610	chr1	170885150	170885249	exon	NM_023173, exon 1 of 6)	Dusp12	protein-coding
commonpeak_962	chr12	59204874	59204940	exon	NM_001033156, exon 3 of 4)	Fbxo33	protein-coding
commonpeak_4007	chr5	72779452	72779520	exon	NM_001113464, exon 8 of 18)	Txk	protein-coding
commonpeak_4513	chr7	28360944	28361041	exon	NM_001083912, exon 19 of 19)	AF357399	snoRNA
commonpeak_4184	chr6	38196885	38196968	exon	NM_194061, exon 2 of 20)	D630045J12Rik	protein-coding
commonpeak_1276	chr1	36793068	36793239	exon	NM_018872, exon 41 of 41)	Zap70	protein-coding
commonpeak_298	chr11	113653880	113653978	exon	NM_013581, exon 5 of 14)	Slc39a11	protein-coding
commonpeak_126	chr10	44303539	44303613	exon	NM_001314013, exon 4 of 7)	Atg5	protein-coding
commonpeak_3869	chr5	146737653	146737724	exon	NM_011669, exon 9 of 9)	Usp12	protein-coding
commonpeak_174	chr10	75553784	75553796	exon	NM_198860, exon 4 of 4)	Lrrc75b	protein-coding
commonpeak_3611	chr4	48469895	48469982	exon	NM_172304, exon 3 of 16)	Tex10	protein-coding
commonpeak_1020	chr12	81983499	81983573	exon	NM_018814, exon 28 of 36)	Pcnx	protein-coding
commonpeak_3514	chr4	148452290	148452365	exon	NM_020009, exon 2 of 58)	Mtor	protein-coding
commonpeak_4504	chr7	27233464	27233503	exon	NM_133770, exon 2 of 15)	Coq8b	protein-coding
commonpeak_5107	chr9	54952682	54952779	exon	NM_011966, exon 4 of 9)	AY074887	protein-coding
commonpeak_2457	chr18	90539884	90540036	exon	NM_198295, exon 16 of 16)	Tmx3	protein-coding
commonpeak_5277	chrX	101652158	101652257	exon	NM_001290535, exon 4 of 22)	Ogt	protein-coding
commonpeak_5358	chrX	166503014	166503113	exon	NM_001007577, exon 5 of 5)	Tceanc	protein-coding
commonpeak_1926	chr16	44739303	44739402	exon	NM_001159329, exon 6 of 6)	Gtpbp8	protein-coding
commonpeak_4291	chr6	87012883	87012959	exon	NM_001170591, exon 2 of 8)	Nfu1	protein-coding
commonpeak_2204	chr17	65983373	65983472	exon	NM_001025572, exon 9 of 13)	Twsg1	protein-coding
commonpeak_402	chr1	131289304	131289464	exon	NM_001081011, exon 23 of 23)	Ikbke	protein-coding
commonpeak_2163	chr17	47377736	47377811	exon	NM_001146212, exon 6 of 7)	Guca1b	protein-coding
commonpeak_4699	chr8	122780238	122780422	exon	NM_144932, exon 2 of 10)	Acsf3	protein-coding
commonpeak_1911	chr16	38602391	38602457	exon	NM_020260, exon 12 of 12)	Tmem39a	protein-coding
commonpeak_2070	chr17	23820660	23820913	exon	NM_175229, exon 10 of 14)	Mir5125	ncRNA
commonpeak_2781	chr2	157116391	157116476	exon	NM_001139520, exon 7 of 17)	Samhd1	protein-coding
commonpeak_425	chr11	3530095	3530265	exon	NM_001284429, exon 11 of 22)	Smtn	protein-coding
commonpeak_446	chr11	3969407	3969503	exon	NM_022889, exon 3 of 15)	Pes1	protein-coding
commonpeak_5095	chr9	53375672	53375733	exon	NM_176846, exon 6 of 6)	Poglut3	protein-coding
commonpeak_3070	chr3	103769470	103769527	exon	NM_010432, exon 3 of 16)	Hipk1	protein-coding
commonpeak_1721	chr15	7977097	7977181	exon	NM_001081402, exon 10 of 18)	Wdr70	protein-coding
commonpeak_3763	chr5	118726252	118726334	exon	NM_001347445, exon 9 of 31)	Med13l	protein-coding
commonpeak_4962	chr9	113655007	113655169	exon	NM_001164678, exon 18 of 18)	Pdcd6ip	protein-coding
commonpeak_2811	chr2	16548091	16548167	exon	NM_026162, exon 3 of 14)	Plxdc2	protein-coding
commonpeak_687	chr11	80670933	80671054	exon	NM_177390, exon 11 of 22)	Myo1d	protein-coding
commonpeak_5349	chrX	160840367	160840394	exon	NM_001024624, exon 11 of 19)	Gja6	protein-coding
commonpeak_5384	chrX	38601911	38602010	exon	NM_001361382, exon 2 of 4)	Mcts1	protein-coding
commonpeak_2461	chr18	90591910	90591973	exon	NM_001362365, exon 4 of 4)	Gm45871	protein-coding
commonpeak_3228	chr3	58548790	58548792	exon	NM_001005509, exon 10 of 14)	Serp1	protein-coding
commonpeak_4142	chr6	17563542	17563684	exon	NM_008591, exon 20 of 22)	Capza2	protein-coding
commonpeak_728	chr11	85027161	85027234	exon	NM_001029934, exon 20 of 34)	Car4	protein-coding
commonpeak_3171	chr3	20106377	20106471	exon	NM_001355097, exon 20 of 26)	Hltf	protein-coding
commonpeak_175	chr10	75859461	75859565	exon	NM_010798, exon 3 of 3)	Mif	protein-coding
commonpeak_1313	chr13	89691812	89691829	exon	NM_019389, exon 7 of 14)	Vcan	protein-coding
commonpeak_5077	chr9	45818041	45818124	exon	NM_001081373, exon 3 of 30)	Cep164	protein-coding
commonpeak_4235	chr6	56736774	56736794	exon	NM_030235, exon 10 of 16)	Avl9	protein-coding
commonpeak_5458	chrY	1131112	1131200	exon	NM_009484, exon 23 of 27)	Tspy-ps	pseudo
commonpeak_2245	chr17	80249989	80250088	exon	NM_001163759, exon 18 of 24)	Gemin6	protein-coding
commonpeak_37	chr10	123181733	123181792	exon	NM_027604, exon 2 of 22)	Usp15	protein-coding
commonpeak_648	chr1	176755354	176755462	exon	NM_001368872, exon 11 of 18)	Mir350	ncRNA
commonpeak_398	chr11	30861319	30861415	exon	NM_134013, exon 42 of 47)	Gpr75	protein-coding
commonpeak_702	chr11	83069473	83069572	exon	NM_011408, exon 2 of 2)	Slfn2	protein-coding
commonpeak_781	chr1	194959120	194959203	exon	NM_001111059, exon 7 of 8)	Gm16897	ncRNA
commonpeak_5163	chr9	67893090	67893108	exon	NM_177184, exon 19 of 85)	Vps13c	protein-coding
commonpeak_4313	chr7	100391144	100391147	exon	NM_001017985, exon 5 of 33)	C2cd3	protein-coding
commonpeak_5193	chr9	78700178	78700248	exon	NM_153098, exon 26 of 33)	Cd109	protein-coding
commonpeak_1205	chr13	48921802	48921901	exon	NM_001033268, exon 7 of 18)	Fam120a	protein-coding
commonpeak_4357	chr7	106163768	106163882	exon	NM_001243039, exon 4 of 4)	Gm18853	pseudo
commonpeak_5055	chr9	42106519	42106563	exon	NM_011436, exon 2 of 48)	Sorl1	protein-coding
commonpeak_2437	chr18	77854786	77854845	exon	NM_013831, exon 5 of 15)	F830208F22Rik	ncRNA
commonpeak_1705	chr15	76713601	76713771	exon	NM_145471, exon 5 of 6)	Lrrc14	protein-coding
commonpeak_4295	chr6	90381798	90381886	exon	NM_173002, exon 6 of 10)	Zxdc	protein-coding
commonpeak_506	chr11	53578806	53578905	exon	NM_001290805, exon 3 of 17)	Kif3a	protein-coding
commonpeak_15	chr10	115408893	115408992	exon	NM_001033261, exon 11 of 35)	Zfc3h1	protein-coding
commonpeak_5067	chr9	44716285	44716331	exon	NM_153537, exon 6 of 22)	Phldb1	protein-coding
commonpeak_3590	chr4	42957470	42957569	exon	NM_001355438, exon 5 of 5)	Dnajb5	protein-coding
commonpeak_5101	chr9	53563262	53563609	exon	NM_001081152, exon 13 of 18)	Npat	protein-coding
commonpeak_4260	chr6	71611653	71611729	exon	NM_173001, exon 10 of 26)	Kdm3a	protein-coding
commonpeak_2176	chr1	75500047	75500067	exon	NM_001310679, exon 6 of 9)	Obsl1	protein-coding
commonpeak_185	chr10	78201547	78201605	exon	NM_001081055, exon 16 of 23)	Pwp2	protein-coding
commonpeak_3536	chr4	152015520	152015619	exon	NM_001033352, exon 4 of 4)	Klhl21	protein-coding
commonpeak_5425	chrX	7165758	7165888	exon	NM_016691, exon 8 of 12)	Clcn5	protein-coding
commonpeak_1036	chr12	85933542	85933590	exon	NM_001364628, exon 26 of 33)	Ttll5	protein-coding
commonpeak_3943	chr5	35564310	35564319	exon	NM_030208, exon 9 of 11)	Trmt44	protein-coding
commonpeak_1013	chr12	80109661	80109933	exon	NM_007564, exon 2 of 2)	Zfp36l1	protein-coding
commonpeak_3952	chr5	36543190	36543275	exon	NM_133910, exon 3 of 14)	Tbc1d14	protein-coding
commonpeak_1424	chr14	31745264	31745361	exon	NM_001024604, exon 7 of 28)	Ankrd28	protein-coding
commonpeak_927	chr12	51621852	51621899	exon	NM_052973, exon 15 of 18)	Coch	protein-coding
commonpeak_3560	chr4	21910433	21910521	exon	NM_172687, exon 7 of 7)	Faxc	protein-coding
commonpeak_2246	chr17	80260352	80260396	exon	NM_001163759, exon 12 of 24)	Morn2	protein-coding
commonpeak_1279	chr1	36825273	36825373	exon	NM_018872, exon 17 of 41)	Zap70	protein-coding
commonpeak_5126	chr9	59665217	59665316	exon	NM_001253883, exon 2 of 11)	Pkm	protein-coding
commonpeak_4166	chr6	31528809	31528863	exon	NM_013723, exon 2 of 8)	Podxl	protein-coding
commonpeak_2196	chr17	63907286	63907304	exon	NM_001037997, exon 3 of 19)	Fer	protein-coding
commonpeak_2796	chr2	160967906	160967964	exon	NM_173368, exon 30 of 37)	Emilin3	protein-coding
commonpeak_289	chr11	107632227	107632315	exon	NM_198298, exon 17 of 32)	Mir6932	ncRNA
commonpeak_142	chr10	58483013	58483049	exon	NM_011240, exon 21 of 29)	Ccdc138	protein-coding
commonpeak_3475	chr4	137533387	137533484	exon	NM_008305, exon 38 of 97)	Mir7018	ncRNA
commonpeak_3170	chr3	19957265	19957364	exon	NM_007752, exon 1 of 19)	Cp	protein-coding
commonpeak_3819	chr5	135382032	135382118	exon	NM_148932, exon 11 of 13)	Mir7033	ncRNA
commonpeak_3957	chr5	37383083	37383121	exon	NM_145920, exon 11 of 20)	Evc2	protein-coding
commonpeak_4610	chr7	84602136	84602218	exon	NM_010176, exon 2 of 14)	Fah	protein-coding
commonpeak_5317	chrX	134062596	134062695	exon	NM_001290398, exon 6 of 14)	Cstf2	protein-coding
commonpeak_3064	chr3	103038624	103038762	exon	NM_001161854, exon 3 of 19)	Csde1	protein-coding
commonpeak_4340	chr7	105900970	105901057	exon	NM_029000, exon 4 of 4)	Gm18853	pseudo
commonpeak_3910	chr5	29601095	29601172	exon	NM_133907, exon 8 of 23)	Ube3c	protein-coding
commonpeak_62	chr10	18118900	18118999	exon	NM_001111065, exon 13 of 19)	Reps1	protein-coding
commonpeak_448	chr11	3998286	3998385	exon	NM_001177703, exon 3 of 3)	Gal3st1	protein-coding
commonpeak_568	chr11	6404035	6404134	exon	NM_028601, exon 18 of 19)	Mir7651	ncRNA
commonpeak_2983	chr2	66184756	66184834	exon	NM_001047604, exon 29 of 29)	Galnt3	protein-coding
commonpeak_1542	chr14	8222458	8222475	exon	NM_001305937, exon 3 of 3)	Kctd6	protein-coding
commonpeak_4578	chr7	64373208	64373235	exon	NM_177893, exon 2 of 14)	Fan1	protein-coding
commonpeak_1856	chr1	62166327	62166413	exon	NM_001081050, exon 10 of 23)	Pard3bos2	ncRNA
commonpeak_5342	chrX	157551113	157551158	exon	NM_172307, exon 11 of 11)	Gm6568	pseudo
commonpeak_4257	chr6	71509549	71509567	exon	NM_001308303, exon 4 of 4)	Rnf103	protein-coding
commonpeak_1944	chr16	50197562	50197610	exon	NM_001347240, exon 17 of 17)	Gm4827	ncRNA
commonpeak_1035	chr12	85474968	85475040	exon	NM_010234, exon 2 of 4)	Fos	protein-coding
commonpeak_2538	chr19	37903763	37903881	exon	NM_001302140, exon 51 of 54)	Myof	protein-coding
commonpeak_3689	chr4	9604618	9604638	exon	NM_001290367, exon 6 of 23)	Asph	protein-coding
commonpeak_3120	chr3	129996064	129996113	exon	NM_207209, exon 14 of 24)	Mcub	protein-coding
commonpeak_2804	chr2	163639231	163639332	exon	NM_012032, exon 2 of 10)	0610039K10Rik	ncRNA
commonpeak_3377	chr4	11528642	11528707	exon	NM_001347055, exon 15 of 24)	Rad54b	protein-coding
commonpeak_4931	chr9	105405045	105405126	exon	NM_025651, exon 5 of 5)	Aste1	protein-coding
commonpeak_3541	chr4	154249380	154249479	exon	NM_001162977, exon 6 of 37)	Arhgef16	protein-coding
commonpeak_1715	chr15	78918376	78918461	exon	NM_020271, exon 2 of 2)	Pdxp	protein-coding
commonpeak_933	chr12	52567195	52567392	exon	NM_009706, exon 6 of 6)	1700031P21Rik	ncRNA
commonpeak_566	chr1	16394145	16394227	exon	NM_001347044, exon 8 of 14)	Stau2	protein-coding
commonpeak_2773	chr2	156097556	156097611	exon	NM_029397, exon 3 of 3)	Cpne1	protein-coding
commonpeak_330	chr11	119846792	119846891	exon	NM_028898, exon 16 of 34)	Rptoros	ncRNA
commonpeak_1137	chr13	17993186	17993285	exon	NM_025904, exon 1 of 3)	Yae1d1	protein-coding
commonpeak_3150	chr3	146459710	146459814	exon	NM_001293672, exon 6 of 7)	Ctbs	protein-coding
commonpeak_4163	chr6	31489319	31489353	exon	NM_013791, exon 13 of 18)	Podxl	protein-coding
commonpeak_3607	chr4	46615114	46615178	exon	NM_198664, exon 8 of 13)	Coro2a	protein-coding
commonpeak_3674	chr4	8856704	8856758	exon	NM_001355382, exon 31 of 37)	Chd7	protein-coding
commonpeak_4426	chr7	127541355	127541462	exon	NM_001304266, exon 25 of 34)	Snora30	snoRNA
commonpeak_4030	chr5	90303913	90303979	exon	NM_198010, exon 2 of 33)	Ankrd17	protein-coding
commonpeak_155	chr10	63245898	63245935	exon	NM_030114, exon 3 of 26)	Herc4	protein-coding
commonpeak_4066	chr6	116229230	116229328	exon	NM_026585, exon 16 of 31)	Washc2	protein-coding
commonpeak_812	chr12	101055608	101055666	exon	NM_001160214, exon 6 of 15)	Ccdc88c	protein-coding
commonpeak_1752	chr1	58915781	58915816	exon	NM_172406, exon 10 of 16)	Trak2	protein-coding
commonpeak_5409	chrX	56362436	56362519	exon	NM_030139, exon 4 of 5)	Smim10l2a	protein-coding
commonpeak_859	chr12	24544319	24544325	exon	NM_020614, exon 9 of 15)	Grhl1	protein-coding
commonpeak_1055	chr12	98715181	98715203	exon	NM_011877, exon 3 of 19)	Ptpn21	protein-coding
commonpeak_3802	chr5	124469769	124469845	exon	NM_030259, exon 2 of 4)	Rilpl2	protein-coding
commonpeak_361	chr11	20726228	20726379	exon	NM_001252503, exon 2 of 8)	Aftph	protein-coding
commonpeak_4122	chr6	145010068	145010167	exon	NM_007532, exon 8 of 11)	Bcat1	protein-coding
commonpeak_4783	chr8	40462023	40462163	exon	NM_178395, exon 7 of 13)	Zdhhc2	protein-coding
commonpeak_555	chr11	61824689	61824751	exon	NM_013881, exon 12 of 27)	Ulk2	protein-coding
commonpeak_991	chr12	73284743	73284766	exon	NM_029580, exon 2 of 5)	Trmt5	protein-coding
commonpeak_2661	chr2	113594996	113595108	exon	NM_001285458, exon 10 of 17)	Fmn1	protein-coding
commonpeak_1460	chr14	56118382	56118469	exon	NM_010373, exon 4 of 5)	Gzme	protein-coding
commonpeak_3931	chr5	33882063	33882106	exon	NM_001081102, exon 12 of 21)	Mir7024	ncRNA
commonpeak_5079	chr9	46212064	46212190	exon	NM_027498, exon 21 of 25)	Apoa1	protein-coding
commonpeak_4967	chr9	114627471	114627551	exon	NM_153585, exon 5 of 20)	Cnot10	protein-coding
commonpeak_374	chr11	23655651	23655698	exon	NM_023651, exon 2 of 4)	Pus10	protein-coding
commonpeak_67	chr10	19907467	19907561	exon	NM_001161825, exon 1 of 9)	Pex7	protein-coding
commonpeak_955	chr12	55418215	55418312	exon	NM_011968, exon 7 of 7)	Psma6	protein-coding
commonpeak_4148	chr6	21772663	21772829	exon	NM_173007, exon 9 of 9)	Tspan12	protein-coding
commonpeak_4356	chr7	106162235	106162426	exon	NM_001243039, exon 4 of 4)	Gm18853	pseudo
commonpeak_471	chr11	49634029	49634169	exon	NM_008029, exon 13 of 30)	Flt4	protein-coding
commonpeak_5366	chrX	169988826	169988922	exon	NM_001290512, exon 10 of 10)	G530011O06Rik	ncRNA
commonpeak_4110	chr6	13602436	13602548	exon	NM_028990, exon 2 of 5)	Tmem168	protein-coding
commonpeak_389	chr11	29197095	29197187	exon	NM_001363361, exon 7 of 16)	Ppp4r3b	protein-coding
commonpeak_41	chr10	126010127	126010226	exon	NM_177152, exon 15 of 19)	Lrig3	protein-coding
commonpeak_109	chr10	40847987	40848051	exon	NM_027879, exon 7 of 15)	Cdc40	protein-coding
commonpeak_392	chr11	29461722	29461741	exon	NM_176841, exon 14 of 32)	Prorsd1	protein-coding
commonpeak_996	chr12	75632874	75632970	exon	NM_028203, exon 2 of 2)	Rplp2-ps1	pseudo
commonpeak_1573	chr15	12861652	12861750	exon	NM_001130149, exon 12 of 35)	Drosha	protein-coding
commonpeak_5355	chrX	16634166	16634246	exon	NM_173740, exon 2 of 15)	Maoa	protein-coding
commonpeak_1551	chr14	99301772	99301871	exon	NM_009769, exon 2 of 4)	Klf5	protein-coding
commonpeak_294	chr11	109597120	109597219	exon	NM_145940, exon 4 of 13)	Wipi1	protein-coding
commonpeak_2865	chr2	20785260	20785371	exon	NM_029895, exon 13 of 19)	Arhgap21	protein-coding
commonpeak_4082	chr6	120412240	120412338	exon	NM_145997, exon 19 of 28)	Ccdc77	protein-coding
commonpeak_1240	chr13	59586182	59586281	exon	NM_030153, exon 2 of 23)	Naa35	protein-coding
commonpeak_2535	chr19	37387098	37387196	exon	NM_010615, exon 5 of 22)	Kif11	protein-coding
commonpeak_4591	chr7	75677324	75677423	exon	NM_029332, exon 11 of 37)	Klhl25	protein-coding
commonpeak_4949	chr9	108541610	108541781	exon	NM_001114119, exon 5 of 11)	Impdh2	protein-coding
commonpeak_4947	chr9	108209188	108209411	exon	NM_010017, exon 4 of 4)	Bsn	protein-coding
commonpeak_3256	chr3	68918529	68918591	exon	NM_026641, exon 14 of 20)	1110032F04Rik	protein-coding
commonpeak_3278	chr3	85660987	85661086	exon	NM_172682, exon 12 of 12)	Fam160a1	protein-coding
commonpeak_5103	chr9	54428054	54428146	exon	NM_172771, exon 14 of 44)	Dmxl2	protein-coding
commonpeak_4306	chr6	97112084	97112091	exon	NM_175313, exon 18 of 18)	Eogt	protein-coding
commonpeak_3288	chr3	87869680	87869742	exon	NM_033573, exon 3 of 7)	Prcc	protein-coding
commonpeak_2518	chr19	34509066	34509121	exon	NM_021460, exon 5 of 10)	Lipa	protein-coding
commonpeak_1753	chr15	89167036	89167143	exon	NM_001284506, exon 3 of 37)	Mir7118	ncRNA
commonpeak_2338	chr18	37722168	37722265	exon	NM_033576, exon 1 of 4)	Pcdhgb4	protein-coding
commonpeak_5344	chrX	157568234	157568295	exon	NM_001098723, exon 1 of 1)	Yy2	protein-coding
commonpeak_526	chr1	156051903	156051978	exon	NM_001160180, exon 3 of 3)	Tor1aip2	protein-coding
commonpeak_1083	chr13	103884202	103884303	exon	NM_001289473, exon 4 of 26)	Erbin	protein-coding
commonpeak_4827	chr8	61549647	61549963	exon	NM_001293774, exon 2 of 12)	Palld	protein-coding
commonpeak_2772	chr2	155495975	155496024	exon	NM_001362900, exon 11 of 15)	Ggt7	protein-coding
commonpeak_124	chr10	43884944	43884949	exon	NM_001081054, exon 6 of 11)	Qrsl1	protein-coding
commonpeak_827	chr12	111252641	111252740	exon	NM_001286122, exon 7 of 10)	Amn	protein-coding
commonpeak_4935	chr9	105667734	105667823	exon	NM_001081309, exon 10 of 20)	Pik3r4	protein-coding
commonpeak_3430	chr4	129223171	129223235	exon	NM_001285867, exon 6 of 7)	C77080	protein-coding
commonpeak_4687	chr8	119521050	119521146	exon	NM_001167910, exon 17 of 23)	Slc38a8	protein-coding
commonpeak_505	chr11	53532008	53532107	exon	NM_001347496, exon 2 of 10)	2022-09-08	protein-coding
commonpeak_608	chr1	170841755	170841852	exon	NM_001081304, exon 5 of 16)	Atf6	protein-coding
commonpeak_1123	chr13	13393233	13393233	exon	NM_031999, exon 1 of 7)	Gpr137b	protein-coding
commonpeak_5377	chrX	36329087	36329121	exon	NM_028894, exon 1 of 11)	Lonrf3	protein-coding
commonpeak_3077	chr3	104461542	104461585	exon	NM_001310698, exon 17 of 18)	Lrig2	protein-coding
commonpeak_4434	chr7	127904998	127905073	exon	NM_009739, exon 2 of 12)	Bckdk	protein-coding
commonpeak_470	chr11	49524099	49524140	exon	NM_207574, exon 1 of 1)	Olfr1383	protein-coding
commonpeak_4024	chr5	86159258	86159343	exon	NM_172712, exon 6 of 33)	Uba6	protein-coding
commonpeak_820	chr12	105648381	105648481	exon	NM_029654, exon 21 of 42)	Atg2b	protein-coding
commonpeak_2815	chr2	166795664	166795741	exon	NM_023815, exon 2 of 2)	Trp53rkb	protein-coding
commonpeak_3861	chr5	144832455	144832473	exon	NM_001081362, exon 52 of 71)	Trrap	protein-coding
commonpeak_529	chr1	156432327	156432335	exon	NM_009230, exon 15 of 16)	Axdnd1	protein-coding
commonpeak_1356	chr14	103201221	103201310	exon	NM_207215, exon 41 of 85)	Fbxl3	protein-coding
commonpeak_27	chr10	119211496	119211522	exon	NM_027994, exon 10 of 15)	Cand1	protein-coding
commonpeak_2852	chr2	179890720	179890816	exon	NM_009867, exon 13 of 16)	Taf4	protein-coding
commonpeak_1411	chr14	27459895	27459994	exon	NM_028945, exon 13 of 24)	Tasor	protein-coding
commonpeak_5285	chrX	104295976	104296028	exon	NM_009592, exon 13 of 16)	Nexmif	protein-coding
commonpeak_3764	chr5	119680832	119680856	exon	NM_198052, exon 7 of 8)	Tbx3	protein-coding
commonpeak_3924	chr5	32830432	32830469	exon	NM_194340, exon 6 of 11)	Prr14l	protein-coding
commonpeak_3295	chr3	89187346	89187353	exon	NM_001355765, exon 8 of 11)	Fam189b	protein-coding
commonpeak_104	chr10	39843410	39843509	exon	NM_011264, exon 21 of 32)	Mfsd4b4	pseudo
commonpeak_331	chr11	119874140	119874210	exon	NM_028898, exon 24 of 34)	Mir5098	ncRNA
commonpeak_3260	chr3	69089961	69090070	exon	NM_008467, exon 9 of 17)	Kpna4	protein-coding
commonpeak_5100	chr9	53516480	53516484	exon	NM_007499, exon 10 of 63)	Atm	protein-coding
commonpeak_4368	chr7	108934566	108934720	exon	NM_025344, exon 1 of 8)	Eif3f	protein-coding
commonpeak_3403	chr4	12171111	12171259	exon	NM_026558, exon 2 of 8)	Fam92a	protein-coding
commonpeak_1712	chr15	78410382	78410482	exon	NM_001162493, exon 2 of 3)	Mpst	protein-coding
commonpeak_4553	chr7	45881559	45881584	exon	NM_133950, exon 4 of 5)	Kdelr1	protein-coding
commonpeak_5453	chrX	97339107	97339161	exon	NM_001161432, exon 7 of 8)	Eda2r	protein-coding
commonpeak_768	chr1	191596872	191596915	exon	NM_001306204, exon 5 of 18)	Ints7	protein-coding
commonpeak_201	chr10	81261984	81261996	exon	NM_001285853, exon 11 of 13)	Matk	protein-coding
commonpeak_3628	chr4	58847011	58847106	exon	NM_172381, exon 15 of 49)	Olfr267	protein-coding
commonpeak_4162	chr6	31432906	31433029	exon	NM_013791, exon 6 of 18)	Mkln1	protein-coding
commonpeak_3172	chr3	20108762	20108793	exon	NM_001355097, exon 22 of 26)	Gyg	protein-coding
commonpeak_899	chr12	40844252	40844461	exon	NM_172803, exon 53 of 53)	Immp2l	protein-coding
commonpeak_5424	chrX	71313755	71313854	exon	NM_001164192, exon 14 of 14)	Mtmr1	protein-coding
commonpeak_23	chr10	117740855	117740876	exon	NM_029875, exon 3 of 5)	Slc35e3	protein-coding
commonpeak_2450	chr18	80795356	80795398	exon	NM_015805, exon 13 of 29)	Nfatc1	protein-coding
commonpeak_2986	chr2	69483299	69483398	exon	NM_001081088, exon 39 of 79)	Lrp2	protein-coding
commonpeak_5412	chrX	57064988	57065047	exon	NM_029371, exon 8 of 9)	Htatsf1	protein-coding
commonpeak_2849	chr2	177832611	177832689	exon	NM_001024849, exon 4 of 4)	Gm14325	protein-coding
commonpeak_1603	chr15	34428731	34428756	exon	NM_016762, exon 14 of 19)	Rpl30	protein-coding
commonpeak_4572	chr7	58813750	58813752	exon	NM_009728, exon 14 of 21)	Atp10a	protein-coding
commonpeak_4654	chr8	106688870	106688969	exon	NM_173037, exon 2 of 18)	Tango6	protein-coding
commonpeak_2080	chr17	26083628	26083716	exon	NM_011933, exon 7 of 9)	Decr2	protein-coding
commonpeak_1677	chr15	6429514	6429552	exon	NM_001310446, exon 9 of 14)	C9	protein-coding
commonpeak_3823	chr5	136134566	136134663	exon	NM_027891, exon 2 of 15)	Lrwd1	protein-coding
commonpeak_4858	chr8	71611223	71611333	exon	NM_001364443, exon 1 of 11)	Colgalt1	protein-coding
commonpeak_2767	chr2	155210429	155210504	exon	NM_001243712, exon 21 of 26)	Dynlrb1	protein-coding
commonpeak_1281	chr1	36841629	36841721	exon	NM_018872, exon 6 of 41)	Zap70	protein-coding
commonpeak_2874	chr2	25181405	25181455	exon	NM_025980, exon 1 of 1)	Nrarp	protein-coding
commonpeak_656	chr11	77553846	77553939	exon	NM_144825, exon 14 of 20)	Abhd15	protein-coding
commonpeak_666	chr1	178332203	178332356	exon	NM_016805, exon 7 of 14)	Hnrnpu	protein-coding
commonpeak_4937	chr9	106211741	106211840	exon	NM_011876, exon 3 of 9)	Twf2	protein-coding
commonpeak_5024	chr9	22278680	22278757	exon	NM_145612, exon 8 of 8)	Zfp599	protein-coding
commonpeak_803	chr1	20347444	20347469	exon	NM_153179, exon 48 of 67)	4930486I03Rik	ncRNA
commonpeak_28	chr10	120925955	120926054	exon	NM_001081193, exon 11 of 13)	Msrb3	protein-coding
commonpeak_4555	chr7	45916523	45916584	exon	NM_144801, exon 8 of 8)	Emp3	protein-coding
commonpeak_1518	chr14	70590139	70590234	exon	NM_194345, exon 5 of 17)	Fam160b2	protein-coding
commonpeak_143	chr10	59183618	59183622	exon	NM_001024911, exon 4 of 10)	2022-09-10	protein-coding
commonpeak_3368	chr4	11228885	11228983	exon	NM_001159595, exon 13 of 27)	Ints8	protein-coding
commonpeak_1838	chr16	17406103	17406208	exon	NM_023348, exon 1 of 5)	Snap29	protein-coding
commonpeak_332	chr11	119884990	119884998	exon	NM_028898, exon 25 of 34)	Mir5098	ncRNA
commonpeak_2481	chr1	91984728	91984785	exon	NM_207225, exon 10 of 27)	Twist2	protein-coding
commonpeak_5128	chr9	59871683	59871863	exon	NM_173018, exon 25 of 44)	Nr2e3	protein-coding
commonpeak_282	chr11	106234842	106234937	exon	NM_028074, exon 8 of 18)	Ddx42	protein-coding
commonpeak_254	chr11	100790824	100790923	exon	NM_001362682, exon 13 of 19)	Ghdc	protein-coding
commonpeak_3263	chr3	7518374	7518386	exon	NM_173181, exon 3 of 9)	Zc2hc1a	protein-coding
commonpeak_4676	chr8	111283334	111283394	exon	NM_146218, exon 7 of 13)	Rfwd3	protein-coding
commonpeak_2559	chr19	41781194	41781261	exon	NM_027667, exon 8 of 12)	Arhgap19	protein-coding
commonpeak_4234	chr6	56736626	56736745	exon	NM_030235, exon 10 of 16)	Avl9	protein-coding
commonpeak_2027	chr17	12695336	12695450	exon	NM_010515, exon 36 of 48)	Slc22a1	protein-coding
commonpeak_2362	chr18	49902927	49902997	exon	NM_001081371, exon 28 of 43)	Dmxl1	protein-coding
commonpeak_158	chr10	67219936	67220019	exon	NM_001242396, exon 7 of 25)	Jmjd1c	protein-coding
commonpeak_2699	chr2	126825691	126825744	exon	NM_001164325, exon 18 of 39)	Usp50	protein-coding
commonpeak_4606	chr7	81320752	81320829	exon	NM_008803, exon 17 of 22)	Rps17	protein-coding
commonpeak_1585	chr15	27544193	27544335	exon	NM_020332, exon 2 of 12)	Mir7117	ncRNA
commonpeak_1957	chr16	55990377	55990476	exon	NM_173026, exon 4 of 11)	Zbtb11os1	ncRNA
commonpeak_3988	chr5	62749063	62749100	exon	NM_178407, exon 2 of 33)	Arap2	protein-coding
commonpeak_1000	chr12	76025518	76025617	exon	NM_001005510, exon 71 of 116)	Mir5101	ncRNA
commonpeak_1001	chr12	76027954	76027985	exon	NM_001005510, exon 73 of 116)	Mir5101	ncRNA
commonpeak_3201	chr3	37007094	37007184	exon	NM_172679, exon 58 of 86)	Adad1	protein-coding
commonpeak_2575	chr19	44973158	44973202	exon	NM_172638, exon 16 of 20)	4930414N06Rik	ncRNA
commonpeak_4723	chr8	13000736	13000801	exon	NM_001371043, exon 11 of 30)	F7	protein-coding
commonpeak_3589	chr4	41205633	41205770	exon	NM_026872, exon 16 of 29)	Ubap2	protein-coding
commonpeak_1534	chr14	7867502	7867594	exon	NM_134080, exon 2 of 46)	Flnb	protein-coding
commonpeak_2005	chr16	94677484	94677521	exon	NM_007890, exon 9 of 12)	Dyrk1a	protein-coding
commonpeak_4490	chr7	15979848	15979869	exon	NM_001081418, exon 7 of 14)	Ehd2	protein-coding
commonpeak_5213	chr9	86596114	86596243	exon	NM_001198933, exon 11 of 14)	Rwdd2a	protein-coding
commonpeak_4462	chr7	137121520	137121559	exon	NM_008598, exon 4 of 5)	Gm10578	ncRNA
commonpeak_3858	chr5	143723157	143723256	exon	NM_029749, exon 5 of 18)	Usp42	protein-coding
commonpeak_4013	chr5	74685698	74685786	exon	NM_001159577, exon 2 of 11)	Lnx1	protein-coding
commonpeak_4448	chr7	130547098	130547200	exon	NM_001162855, exon 1 of 11)	Nsmce4a	protein-coding
commonpeak_5239	chr9	95869879	95869997	exon	NM_019864, exon 7 of 47)	1700065D16Rik	protein-coding
commonpeak_3714	chr5	104518757	104518798	exon	NM_001166581, exon 2 of 2)	D930016D06Rik	ncRNA
commonpeak_769	chr1	191602255	191602320	exon	NM_001306204, exon 6 of 18)	Ints7	protein-coding
commonpeak_1283	chr13	68583553	68583640	exon	NM_027123, exon 2 of 7)	Fastkd3	protein-coding
commonpeak_1541	chr14	8163955	8164054	exon	NM_001360316, exon 19 of 19)	Pdhb	protein-coding
commonpeak_3596	chr4	43690181	43690280	exon	NM_001085508, exon 13 of 13)	Olfr70	protein-coding
commonpeak_2406	chr18	64564412	64564511	exon	NM_001001488, exon 13 of 28)	Nars	protein-coding
commonpeak_4143	chr6	17571735	17571910	exon	NM_008591, exon 22 of 22)	Capza2	protein-coding
commonpeak_2106	chr17	33334409	33334460	exon	NM_207541, exon 4 of 4)	Zfp81	protein-coding
commonpeak_1619	chr15	38497278	38497470	exon	NM_001301688, exon 6 of 12)	Mir6951	ncRNA
commonpeak_3109	chr3	122009861	122009934	exon	NM_001356524, exon 20 of 23)	Abca4	protein-coding
commonpeak_897	chr12	40737389	40737465	exon	NM_172803, exon 23 of 53)	Immp2l	protein-coding
commonpeak_156	chr10	63273422	63273521	exon	NM_030114, exon 6 of 26)	Herc4	protein-coding
commonpeak_5008	chr9	15738287	15738386	exon	NM_172289, exon 11 of 11)	Slc36a4	protein-coding
commonpeak_482	chr1	150382372	150382428	exon	NM_001077237, exon 7 of 13)	Tpr	protein-coding
commonpeak_5215	chr9	87057109	87057205	exon	NM_024195, exon 12 of 16)	Cyb5r4	protein-coding
commonpeak_3769	chr5	121321483	121321543	exon	NM_181421, exon 41 of 76)	Trafd1	protein-coding
commonpeak_4021	chr5	77407794	77407956	exon	NM_001159518, exon 1 of 6)	Igfbp7	protein-coding
commonpeak_4352	chr7	106158883	106159427	exon	NM_001243039, exon 4 of 4)	Gm18853	pseudo
commonpeak_1909	chr16	38526712	38526766	exon	NM_001300827, exon 11 of 11)	Timmdc1	protein-coding
commonpeak_2439	chr18	79086804	79086903	exon	NM_053099, exon 2 of 6)	Setbp1	protein-coding
commonpeak_1560	chr15	102004048	102004207	exon	NM_031170, exon 1 of 9)	Krt8	protein-coding
commonpeak_150	chr10	59616535	59616641	exon	NM_001033259, exon 1 of 8)	Mcu	protein-coding
commonpeak_4251	chr6	65075017	65075117	exon	NM_001253392, exon 7 of 22)	Smarcad1	protein-coding
commonpeak_4630	chr7	97406820	97406918	exon	NM_024220, exon 2 of 3)	Ndufc2	protein-coding
commonpeak_3695	chr4	98984770	98984865	exon	NM_026082, exon 28 of 48)	Angptl3	protein-coding
commonpeak_1049	chr12	91641901	91641930	exon	NM_175367, exon 6 of 7)	Gtf2a1	protein-coding
commonpeak_3831	chr5	137071217	137071323	exon	NM_008871, exon 2 of 9)	Serpine1	protein-coding
commonpeak_1312	chr13	8854026	8854105	exon	NM_172445, exon 4 of 14)	Wdr37	protein-coding
commonpeak_2102	chr17	33003181	33003222	exon	NM_001045559, exon 4 of 4)	Zfp952	protein-coding
commonpeak_2125	chr17	35901380	35901474	exon	NM_001347378, exon 9 of 12)	2310061I04Rik	protein-coding
commonpeak_1728	chr15	81627097	81627192	exon	NM_177821, exon 14 of 31)	L3mbtl2	protein-coding
commonpeak_2358	chr1	84724558	84724761	exon	NM_133975, exon 41 of 41)	Dner	protein-coding
commonpeak_44	chr10	127483973	127484201	exon	NM_027900, exon 15 of 24)	Stac3	protein-coding
commonpeak_2992	chr2	71515626	71515696	exon	NM_025633, exon 6 of 10)	Dlx1	protein-coding
commonpeak_2771	chr2	155422850	155422918	exon	NM_001242558, exon 5 of 13)	Ncoa6	protein-coding
commonpeak_2221	chr17	71245122	71245179	exon	NM_001357791, exon 18 of 20)	Lpin2	protein-coding
commonpeak_5041	chr9	35471060	35471076	exon	NM_021339, exon 9 of 19)	Cdon	protein-coding
commonpeak_4402	chr7	116378693	116378807	exon	NM_011083, exon 9 of 33)	Rps13	protein-coding
commonpeak_1949	chr16	52166226	52166235	exon	NM_001033238, exon 12 of 18)	Cblb	protein-coding
commonpeak_4079	chr6	120389576	120389672	exon	NM_145997, exon 10 of 28)	Ccdc77	protein-coding
commonpeak_2002	chr16	94385287	94385386	exon	NM_009441, exon 5 of 46)	Pigp	protein-coding
commonpeak_3076	chr3	104457832	104458014	exon	NM_001310698, exon 18 of 18)	Lrig2	protein-coding
commonpeak_4994	chr9	13706383	13706487	exon	NM_001013813, exon 4 of 4)	Mtmr2	protein-coding
commonpeak_3900	chr5	25314991	25315090	exon	NM_001081383, exon 36 of 59)	Galnt11	protein-coding
commonpeak_2148	chr1	74470629	74470728	exon	NM_176972, exon 14 of 26)	Usp37	protein-coding
commonpeak_4777	chr8	3603827	3603876	exon	NM_001163749, exon 11 of 17)	Camsap3	protein-coding
commonpeak_1145	chr13	23704382	23704457	exon	NM_001347493, exon 5 of 5)	Hist1h4c	protein-coding
commonpeak_3583	chr4	34669032	34669084	exon	NM_011895, exon 7 of 8)	Slc35a1	protein-coding
commonpeak_3495	chr4	143418885	143418944	exon	NM_172877, exon 5 of 5)	Pramef8	protein-coding
commonpeak_4160	chr6	30810404	30810520	exon	NM_017478, exon 19 of 24)	Mir335	ncRNA
commonpeak_1937	chr16	49001831	49001905	exon	NM_172616, exon 7 of 21)	Cip2a	protein-coding
commonpeak_4675	chr8	111278343	111278346	exon	NM_146218, exon 10 of 13)	Glg1	protein-coding
commonpeak_3092	chr3	108672779	108672869	exon	NM_001177770, exon 8 of 11)	Clcc1	protein-coding
commonpeak_4084	chr6	120865554	120865653	exon	NM_153516, exon 4 of 7)	Bcl2l13	protein-coding
commonpeak_3286	chr3	86751513	86751556	exon	NM_001077688, exon 52 of 55)	Dclk2	protein-coding
commonpeak_5365	chrX	169927138	169927233	exon	NM_010797, exon 2 of 10)	Mid1	protein-coding
commonpeak_2932	chr2	39056099	39056177	exon	NM_001290649, exon 4 of 22)	Golga1	protein-coding
commonpeak_199	chr10	80790775	80790919	exon	NM_199322, exon 27 of 28)	Plekhj1	protein-coding
commonpeak_4960	chr9	110387728	110387820	exon	NM_001081043, exon 20 of 25)	Ptpn23	protein-coding
commonpeak_5098	chr9	53487957	53488032	exon	NM_007499, exon 31 of 63)	Atm	protein-coding
commonpeak_4215	chr6	47866103	47866172	exon	NM_027477, exon 6 of 6)	Zfp282	protein-coding
commonpeak_1387	chr14	20520612	20520686	exon	NM_001310427, exon 9 of 13)	Mss51	protein-coding
commonpeak_4405	chr7	118167197	118167296	exon	NM_001031814, exon 36 of 63)	Arl6ip1	protein-coding
commonpeak_1102	chr13	114865374	114865472	exon	NM_008396, exon 15 of 30)	Mocs2	protein-coding
commonpeak_4055	chr6	108664552	108664630	exon	NM_011498, exon 5 of 5)	0610040F04Rik	ncRNA
commonpeak_2153	chr17	45556102	45556201	exon	NM_008690, exon 1 of 6)	Nfkbie	protein-coding
commonpeak_1822	chr16	14142386	14142400	exon	NM_001081154, exon 8 of 27)	Marf1	protein-coding
commonpeak_365	chr11	21329012	21329206	exon	NM_001290634, exon 8 of 10)	Mir1933	ncRNA
commonpeak_2120	chr17	35149310	35149406	exon	NM_020027, exon 31 of 31)	Bag6	protein-coding
commonpeak_2990	chr2	70254365	70254464	exon	NM_177376, exon 20 of 35)	Myo3b	protein-coding
commonpeak_1479	chr1	45814515	45814614	exon	NM_028599, exon 12 of 21)	Wdr75	protein-coding
commonpeak_4081	chr6	120406553	120406652	exon	NM_145997, exon 17 of 28)	Ccdc77	protein-coding
commonpeak_2930	chr2	37936632	37936731	exon	NM_146122, exon 13 of 22)	Crb2	protein-coding
commonpeak_1267	chr13	67097797	67097838	exon	NM_001012449, exon 1 of 3)	Zfp708	protein-coding
commonpeak_572	chr1	164292369	164292407	exon	NM_001160209, exon 7 of 7)	Blzf1	protein-coding
commonpeak_4468	chr7	141217068	141217171	exon	NM_025886, exon 3 of 6)	Rassf7	protein-coding
commonpeak_3394	chr4	117926660	117926673	exon	NM_001284193, exon 5 of 5)	Artn	protein-coding
commonpeak_1941	chr16	4950643	4950742	exon	NM_028301, exon 7 of 17)	Gm16861	ncRNA
commonpeak_3787	chr5	123148035	123148064	exon	NM_001040398, exon 6 of 17)	Setd1b	protein-coding
commonpeak_2795	chr2	160966383	160966482	exon	NM_173368, exon 31 of 37)	Emilin3	protein-coding
commonpeak_1516	chr14	70315800	70315822	exon	NM_001135151, exon 5 of 10)	Ppp3cc	protein-coding
commonpeak_3610	chr4	48468602	48468701	exon	NM_172304, exon 4 of 16)	Tex10	protein-coding
commonpeak_3647	chr4	66840482	66840495	exon	NM_021297, exon 3 of 3)	Tlr4	protein-coding
commonpeak_4108	chr6	135079186	135079375	exon	NM_181444, exon 2 of 4)	Gprc5a	protein-coding
commonpeak_1587	chr15	27732671	27732894	exon	NM_001081302, exon 57 of 57)	Otulinl	protein-coding
commonpeak_4107	chr6	135078583	135078818	exon	NM_181444, exon 2 of 4)	Gprc5a	protein-coding
commonpeak_1458	chr14	55720425	55720525	exon	NM_001360388, exon 6 of 17)	Rabggta	protein-coding
commonpeak_2404	chr18	6450306	6450399	exon	NM_007935, exon 8 of 14)	Mir1893	ncRNA
commonpeak_5390	chrX	41835181	41835227	exon	NM_001033422, exon 20 of 39)	Thoc2	protein-coding
commonpeak_2806	chr2	164563266	164563374	exon	NM_026323, exon 2 of 5)	Wfdc2	protein-coding
commonpeak_2757	chr2	152669647	152669675	exon	NM_001159551, exon 1 of 13)	H13	protein-coding
commonpeak_1	chr10	100450331	100450449	exon	NM_001110013, exon 12 of 14)	Tmtc3	protein-coding
commonpeak_2629	chr2	102580730	102580754	exon	NM_173749, exon 2 of 11)	Pamr1	protein-coding
commonpeak_400	chr11	31084997	31085033	exon	NM_023906, exon 9 of 10)	Chac2	protein-coding
commonpeak_2159	chr17	46384103	46384202	exon	NM_207671, exon 1 of 10)	Zfp318	protein-coding
commonpeak_1502	chr14	65975689	65975777	exon	NM_013492, exon 5 of 9)	Clu	protein-coding
commonpeak_960	chr12	59001860	59001996	exon	NM_009147, exon 5 of 20)	Sec23a	protein-coding
commonpeak_3626	chr4	58487156	58487255	exon	NM_010336, exon 3 of 4)	Lpar1	protein-coding
commonpeak_3706	chr5	102892649	102892708	exon	NM_001346585, exon 6 of 7)	Arhgap24	protein-coding
commonpeak_4087	chr6	12320974	12321048	exon	NM_001164805, exon 25 of 27)	Gm6578	pseudo
commonpeak_488	chr1	151709035	151709173	exon	NM_022018, exon 12 of 14)	2810414N06Rik	ncRNA
commonpeak_2307	chr18	24653942	24654005	exon	NM_026779, exon 1 of 15)	Mocos	protein-coding
commonpeak_3518	chr4	148573256	148573322	exon	NM_001355489, exon 17 of 25)	Exosc10	protein-coding
commonpeak_4059	chr6	112644696	112644757	exon	NM_021385, exon 11 of 12)	Rad18	protein-coding
commonpeak_3673	chr4	8847594	8847596	exon	NM_001355382, exon 22 of 37)	Chd7	protein-coding
commonpeak_2172	chr17	5305723	5305822	exon	NM_001085355, exon 9 of 20)	Ldhal6b	protein-coding
commonpeak_3393	chr4	117912027	117912077	exon	NM_146152, exon 2 of 20)	Ipo13	protein-coding
commonpeak_2111	chr17	33961118	33961217	exon	NM_001357330, exon 11 of 20)	Vps52	protein-coding
commonpeak_2157	chr17	46198672	46198741	exon	NM_030715, exon 3 of 11)	Polh	protein-coding
commonpeak_4535	chr7	41374705	41374880	exon	NM_001199330, exon 5 of 5)	AI987944	protein-coding
commonpeak_4913	chr8	95012864	95012985	exon	NM_018882, exon 14 of 14)	Adgrg3	protein-coding
commonpeak_4447	chr7	130198520	130198565	exon	NM_010207, exon 8 of 18)	Fgfr2	protein-coding
commonpeak_1295	chr13	74674625	74674724	exon	NM_030711, exon 16 of 19)	Erap1	protein-coding
commonpeak_2639	chr2	104654147	104654291	exon	NM_145529, exon 14 of 21)	Tcp11l1	protein-coding
commonpeak_5136	chr9	62923614	62923680	exon	NM_019663, exon 3 of 14)	Pias1	protein-coding
commonpeak_3581	chr4	34599770	34599814	exon	NM_015824, exon 5 of 20)	Orc3	protein-coding
commonpeak_3334	chr3	98117150	98117291	exon	NM_010928, exon 17 of 34)	Adam30	protein-coding
commonpeak_5222	chr9	9003624	9003719	exon	NM_027823, exon 21 of 23)	Pgr	protein-coding
commonpeak_989	chr12	73112996	73113004	exon	NM_001362272, exon 2 of 3)	Six4	protein-coding
commonpeak_5005	chr9	15272506	15272520	exon	NM_001364533, exon 6 of 11)	Med17	protein-coding
commonpeak_3710	chr5	103876236	103876298	exon	NM_001359986, exon 4 of 11)	Klhl8	protein-coding
commonpeak_3606	chr4	46149799	46149966	exon	NM_001033201, exon 5 of 23)	Tstd2	protein-coding
commonpeak_3067	chr3	103149088	103149099	exon	NM_177857, exon 8 of 19)	Dennd2c	protein-coding
commonpeak_606	chr11	70674081	70674151	exon	NM_001190379, exon 15 of 21)	Spag7	protein-coding
commonpeak_971	chr12	65158606	65158657	exon	NM_172578, exon 3 of 14)	Mis18bp1	protein-coding
commonpeak_3939	chr5	34829729	34829828	exon	NM_010414, exon 26 of 67)	Htt	protein-coding
commonpeak_3839	chr5	139229779	139229806	exon	NM_024451, exon 7 of 23)	Sun1	protein-coding
commonpeak_2562	chr19	42090708	42090726	exon	NM_145501, exon 1 of 9)	Pi4k2a	protein-coding
commonpeak_4353	chr7	106159675	106159804	exon	NM_001243039, exon 4 of 4)	Gm18853	pseudo
commonpeak_1868	chr16	26477512	26477610	exon	NM_053241, exon 3 of 5)	Cldn16	protein-coding
commonpeak_5154	chr9	66473391	66473442	exon	NM_145617, exon 54 of 78)	Fbxl22	protein-coding
commonpeak_1068	chr13	100132346	100132376	exon	NM_001252629, exon 7 of 9)	Smn1	protein-coding
commonpeak_4325	chr7	102446543	102446589	exon	NM_009103, exon 3 of 19)	Rrm1	protein-coding
commonpeak_5414	chrX	60280772	60280804	exon	NM_001037863, exon 14 of 30)	Mcf2	protein-coding
commonpeak_5045	chr9	36713387	36713429	exon	NM_007691, exon 11 of 13)	Chek1	protein-coding
commonpeak_1647	chr15	50822504	50822505	exon	NM_001310485, exon 5 of 8)	Trps1	protein-coding
commonpeak_5038	chr9	32255841	32255869	exon	NM_001195632, exon 20 of 22)	Arhgap32	protein-coding
commonpeak_5271	chrX	100677271	100677322	exon	NM_008446, exon 10 of 30)	Kif4	protein-coding
commonpeak_4928	chr9	104073597	104073686	exon	NM_175324, exon 2 of 20)	Acad11	protein-coding
commonpeak_1643	chr1	55000324	55000451	exon	NM_031179, exon 15 of 25)	Sf3b1	protein-coding
commonpeak_4543	chr7	43794321	43794393	exon	NM_028660, exon 3 of 5)	Klk9	protein-coding
commonpeak_1504	chr14	65980795	65980913	exon	NM_013492, exon 8 of 9)	Clu	protein-coding
commonpeak_3856	chr5	143403945	143404038	exon	NM_025841, exon 1 of 5)	Kdelr2	protein-coding
commonpeak_2242	chr17	79850188	79850313	exon	NM_178050, exon 12 of 12)	Atl2	protein-coding
commonpeak_4247	chr6	61313727	61313776	exon	NM_001164316, exon 3 of 11)	A730020E08Rik	ncRNA
commonpeak_5273	chrX	101275257	101275287	exon	NM_021521, exon 3 of 45)	Med12	protein-coding
commonpeak_1266	chr13	66930081	66930179	exon	NM_025547, exon 2 of 8)	Ptdss1	protein-coding
commonpeak_5200	chr9	79697424	79697666	exon	NM_001290308, exon 11 of 66)	Col12a1	protein-coding
commonpeak_2419	chr18	67843115	67843214	exon	NM_027556, exon 21 of 46)	Cep192	protein-coding
commonpeak_216	chr10	85388038	85388129	exon	NM_028709, exon 1 of 17)	Btbd11	protein-coding
commonpeak_4990	chr9	13252378	13252400	exon	NM_025534, exon 3 of 9)	Ccdc82	protein-coding
commonpeak_2190	chr17	6231772	6231796	exon	NM_054040, exon 13 of 14)	Tmem181a	protein-coding
commonpeak_4133	chr6	149068128	149068174	exon	NM_177192, exon 3 of 21)	Dennd5b	protein-coding
commonpeak_2679	chr2	120328619	120328718	exon	NM_147153, exon 13 of 26)	Pla2g4f	protein-coding
commonpeak_1522	chr14	73560397	73560496	exon	NM_011506, exon 2 of 11)	Sucla2	protein-coding
commonpeak_3110	chr3	122080959	122080997	exon	NM_007378, exon 7 of 50)	Abca4	protein-coding
commonpeak_3569	chr4	26340731	26340854	exon	NM_172865, exon 2 of 5)	Manea	protein-coding
commonpeak_1636	chr15	44396634	44396668	exon	NM_026149, exon 7 of 10)	Eny2	protein-coding
commonpeak_942	chr12	55095787	55095886	exon	NM_011899, exon 5 of 16)	Srp54a	protein-coding
commonpeak_2740	chr2	14117329	14117454	exon	NM_011484, exon 5 of 14)	Stam	protein-coding
commonpeak_3131	chr3	133467955	133468050	exon	NM_001346736, exon 12 of 12)	Tet2	protein-coding
commonpeak_5190	chr9	78478786	78478887	exon	NM_010106, exon 8 of 8)	Eef1a1	protein-coding
commonpeak_5284	chrX	104086707	104086750	exon	NM_001077354, exon 4 of 5)	Mir672	ncRNA
commonpeak_3565	chr4	25252010	25252015	exon	NM_001355512, exon 17 of 20)	Fhl5	protein-coding
commonpeak_3127	chr3	132774475	132774534	exon	NM_001163455, exon 23 of 26)	Aimp1	protein-coding
commonpeak_2714	chr2	128641502	128641545	exon	NM_008569, exon 29 of 48)	Anapc1	protein-coding
commonpeak_2721	chr2	130422114	130422145	exon	NM_178762, exon 5 of 7)	Pced1a	protein-coding
commonpeak_2107	chr17	33381551	33381570	exon	NM_009542, exon 4 of 4)	Zfp101	protein-coding
commonpeak_517	chr11	54934131	54934175	exon	NM_001199276, exon 5 of 17)	Tnip1	protein-coding
commonpeak_4527	chr7	35385323	35385419	exon	NM_027897, exon 14 of 15)	Faap24	protein-coding
commonpeak_3779	chr5	121801995	121802189	exon	NM_009125, exon 19 of 25)	Mir7031	ncRNA
commonpeak_4268	chr6	73270932	73271028	exon	NM_019879, exon 7 of 9)	Suclg1	protein-coding
commonpeak_4580	chr7	65306445	65306556	exon	NM_009386, exon 24 of 28)	Tjp1	protein-coding
commonpeak_2748	chr2	150408060	150408060	exon	NM_001310645, exon 4 of 4)	Zfp442	protein-coding
commonpeak_1798	chr1	60268402	60268403	exon	NM_173444, exon 32 of 55)	Cyp20a1	protein-coding
commonpeak_4903	chr8	90932738	90932837	exon	NM_001310530, exon 1 of 38)	Chd9	protein-coding
commonpeak_4094	chr6	128243467	128243483	exon	NM_011567, exon 8 of 12)	Tead4	protein-coding
commonpeak_3425	chr4	128589834	128589917	exon	NM_177758, exon 6 of 8)	Zscan20	protein-coding
commonpeak_4579	chr7	65301243	65301285	exon	NM_009386, exon 26 of 28)	Tjp1	protein-coding
commonpeak_4197	chr6	39644306	39644394	exon	NM_139294, exon 13 of 22)	Ndufb2	protein-coding
commonpeak_5376	chrX	36143976	36144049	exon	NM_133990, exon 6 of 11)	Il13ra1	protein-coding
commonpeak_4335	chr7	105897912	105898011	exon	NM_029000, exon 4 of 4)	Gm18853	pseudo
commonpeak_4310	chr6	98935336	98935435	exon	NM_001347345, exon 19 of 20)	Foxp1	protein-coding
commonpeak_4424	chr7	126440348	126440419	exon	NM_030566, exon 7 of 13)	Rabep2	protein-coding
commonpeak_224	chr10	89413654	89413749	exon	NM_001079876, exon 11 of 11)	Gas2l3	protein-coding
commonpeak_745	chr11	87041877	87041907	exon	NM_025638, exon 7 of 10)	Gdpd1	protein-coding
commonpeak_1538	chr14	79369137	79369187	exon	NM_025832, exon 9 of 20)	Naa16	protein-coding
commonpeak_2297	chr18	20855014	20855082	exon	NM_029491, exon 12 of 16)	Trappc8	protein-coding
commonpeak_2499	chr19	29274955	29275054	exon	NM_008413, exon 5 of 25)	Jak2	protein-coding
commonpeak_4650	chr8	106103980	106104078	exon	NM_001368797, exon 8 of 11)	1810019D21Rik	ncRNA
commonpeak_3578	chr4	32749797	32749868	exon	NM_001081392, exon 79 of 102)	Lyrm2	protein-coding
commonpeak_953	chr12	55281767	55281834	exon	NM_021529, exon 14 of 14)	Prorp	protein-coding
commonpeak_2999	chr2	73315476	73315550	exon	NM_029022, exon 2 of 8)	Scrn3	protein-coding
commonpeak_2334	chr18	36632071	36632159	exon	NM_175375, exon 16 of 34)	Eif4ebp3	protein-coding
commonpeak_2768	chr2	155299179	155299179	exon	NM_001004721, exon 9 of 12)	Map1lc3a	protein-coding
commonpeak_1648	chr15	50831699	50831797	exon	NM_001310485, exon 3 of 8)	Trps1	protein-coding
commonpeak_4888	chr8	85521310	85521411	exon	NM_173866, exon 10 of 12)	Gpt2	protein-coding
commonpeak_3294	chr3	89063769	89063868	exon	NM_138679, exon 18 of 27)	Rusc1	protein-coding
commonpeak_4977	chr9	119068269	119068368	exon	NM_011700, exon 16 of 19)	Vill	protein-coding
commonpeak_1776	chr15	97384165	97384216	exon	NM_172293, exon 6 of 6)	Amigo2	protein-coding
commonpeak_2779	chr2	156853581	156853680	exon	NM_001291124, exon 4 of 4)	5430405H02Rik	ncRNA
commonpeak_4159	chr6	30373361	30373460	exon	NM_172735, exon 7 of 11)	Zc3hc1	protein-coding
commonpeak_2099	chr17	32418813	32418834	exon	NM_021319, exon 2 of 5)	Pglyrp2	protein-coding
commonpeak_1895	chr16	35845353	35845451	exon	NM_001039530, exon 10 of 17)	Parp14	protein-coding
commonpeak_71	chr10	21310419	21310510	exon	NM_001145209, exon 5 of 5)	Hbs1l	protein-coding
commonpeak_1893	chr16	35314146	35314322	exon	NM_133704, exon 7 of 7)	Sec22a	protein-coding
commonpeak_2738	chr2	140188782	140188863	exon	NM_027093, exon 7 of 11)	Ndufaf5	protein-coding
commonpeak_3981	chr5	5677553	5677646	exon	NM_028734, exon 4 of 6)	Cfap69	protein-coding
commonpeak_1412	chr14	27471577	27471676	exon	NM_028945, exon 18 of 24)	Ccdc66	protein-coding
commonpeak_4796	chr8	45051222	45051344	exon	NM_001081286, exon 26 of 26)	AY512931	ncRNA
commonpeak_1840	chr16	17574052	17574055	exon	NM_001359892, exon 3 of 5)	Slc7a4	protein-coding
commonpeak_1818	chr16	13843868	13843879	exon	NM_001291017, exon 16 of 24)	Ntan1	protein-coding
commonpeak_3576	chr4	32709318	32709415	exon	NM_001081392, exon 36 of 102)	Mdn1	protein-coding
commonpeak_2509	chr19	32129629	32129749	exon	NM_001168525, exon 8 of 10)	Asah2	protein-coding
commonpeak_4406	chr7	118176880	118176979	exon	NM_001031814, exon 29 of 63)	Arl6ip1	protein-coding
commonpeak_244	chr1	105521987	105522086	exon	NM_013784, exon 31 of 31)	Pign	protein-coding
commonpeak_2675	chr2	119764840	119764893	exon	NM_001163701, exon 23 of 25)	Ltk	protein-coding
commonpeak_1789	chr15	99034404	99034500	exon	NM_009448, exon 3 of 4)	Tuba1c	protein-coding
commonpeak_2943	chr2	52097914	52098013	exon	NM_001355415, exon 19 of 36)	Rif1	protein-coding
commonpeak_1371	chr14	11952691	11952814	exon	NM_008981, exon 3 of 30)	Ptprg	protein-coding
commonpeak_2415	chr18	67626551	67626625	exon	NM_001081073, exon 8 of 12)	Cep76	protein-coding
commonpeak_771	chr1	19213959	19214041	exon	NM_009334, exon 2 of 7)	Tfap2b	protein-coding
commonpeak_3736	chr5	111419652	111419728	exon	NM_001081235, exon 2 of 3)	Mn1	protein-coding
commonpeak_2314	chr18	31650508	31650533	exon	NM_001357554, exon 6 of 21)	Sap130	protein-coding
commonpeak_3774	chr5	121593399	121593498	exon	NM_009656, exon 1 of 13)	Aldh2	protein-coding
commonpeak_1170	chr1	33734681	33734733	exon	NM_001159729, exon 5 of 8)	Rab23	protein-coding
commonpeak_461	chr11	46242395	46242539	exon	NM_001252460, exon 22 of 31)	Fndc9	protein-coding
commonpeak_3938	chr5	34799395	34799436	exon	NM_010414, exon 6 of 67)	Htt	protein-coding
commonpeak_3723	chr5	107903608	107903784	exon	NM_016980, exon 5 of 8)	Rpl5	protein-coding
commonpeak_3780	chr5	121802946	121803080	exon	NM_009125, exon 20 of 25)	Mir7031	ncRNA
commonpeak_2046	chr17	21025821	21025825	exon	NM_145483, exon 5 of 5)	Zfp160	protein-coding
commonpeak_257	chr11	101203302	101203392	exon	NM_007970, exon 12 of 21)	Ezh1	protein-coding
commonpeak_4975	chr9	118607017	118607039	exon	NM_133721, exon 1 of 28)	Itga9	protein-coding
commonpeak_705	chr1	183088221	183088240	exon	NM_001278218, exon 9 of 9)	Disp1	protein-coding
commonpeak_3389	chr4	116636605	116636712	exon	NM_021473, exon 9 of 9)	Nasp	protein-coding
commonpeak_5437	chrX	75816172	75816283	exon	NM_001346520, exon 3 of 17)	Pls3	protein-coding
[truncated: 3,788 more rows]
